# Supplementary material for: Src promotes castration-recurrent prostate cancer through androgen receptor-dependent canonical and non-canonical transcriptional signatures
Source: Oncotarget. 2016 Dec 31;8(6):10324–47. doi: 10.18632/oncotarget.14401 (PMC5354662; doi:10.18632/oncotarget.14401)
Supplement: Supplementary file 3 [file oncotarget-08-10324-s003.xlsx]

## Sheet: Sheet1
test_id	gene_id	gene	locus	sample_1	sample_2	status	value_1	value_2	log2(fold_change)	test_stat	p_value	q_value	significant
XLOC_004540	XLOC_004540	PDE3A	chr12:20522196-20833881	LN-CAP-Control	LN-CAP-Treated	OK	0.007475	1.72372	7.84929	-4.93121	8.17e-07	0.000195	yes
XLOC_004807	XLOC_004807	RMST	chr12:97858798-97927544	LN-CAP-Control	LN-CAP-Treated	OK	0.007941	1.32721	7.38485	-3.98761	6.67e-05	0.006352	yes
XLOC_004824	XLOC_004824	MYBPC1	chr12:101988746-102079658	LN-CAP-Control	LN-CAP-Treated	OK	0.015332	2.35555	7.26337	-4.41647	1e-05	0.001445	yes
XLOC_012754	XLOC_012754	NPPC	chr2:232790134-232790959	LN-CAP-Control	LN-CAP-Treated	OK	0.094916	13.3362	7.13448	-4.02077	5.8e-05	0.005679	yes
XLOC_005022	XLOC_005022	SLC2A14	chr12:7966396-8025495	LN-CAP-Control	LN-CAP-Treated	OK	0.004421	0.545114	6.94609	-3.52424	0.000425	0.026255	yes
XLOC_019920	XLOC_019920	THSD7A	chr7:11410061-11871824	LN-CAP-Control	LN-CAP-Treated	OK	0.00398	0.452621	6.82939	-4.37194	1.23e-05	0.001705	yes
XLOC_012500	XLOC_012500	TUBA3E	chr2:130949317-130956034	LN-CAP-Control	LN-CAP-Treated	OK	0.014797	1.50774	6.67097	-3.89888	9.66e-05	0.008448	yes
XLOC_005023	XLOC_005023	SLC2A3	chr12:8071823-8088892	LN-CAP-Control	LN-CAP-Treated	OK	0.038328	3.42562	6.48184	-4.5992	4.24e-06	0.000737	yes
XLOC_020124	XLOC_020124	STEAP4	chr7:87905743-87936209	LN-CAP-Control	LN-CAP-Treated	OK	0.526115	41.2591	6.29319	-5.15825	2.49e-07	7.59e-05	yes
XLOC_005155	XLOC_005155	SLC38A4	chr12:47158543-47219780	LN-CAP-Control	LN-CAP-Treated	OK	0.067659	4.57239	6.07852	-4.11999	3.79e-05	0.004103	yes
XLOC_014036	XLOC_014036	SLC5A4	chr22:32614462-32651318	LN-CAP-Control	LN-CAP-Treated	OK	0.027632	1.83911	6.0565	-3.79151	0.00015	0.011867	yes
XLOC_016899	XLOC_016899	SPOCK1	chr5:136310986-136835018	LN-CAP-Control	LN-CAP-Treated	OK	0.026762	1.66428	5.95857	-4.06622	4.78e-05	0.00489	yes
XLOC_021413	XLOC_021413	ORM1	chr9:117085302-117088759	LN-CAP-Control	LN-CAP-Treated	OK	0.492377	30.3635	5.94643	-4.6444	3.41e-06	0.000622	yes
XLOC_008823	XLOC_008823	SNORD1C	chr17:74554873-74554951	LN-CAP-Control	LN-CAP-Treated	OK	718.217	44253.9	5.94524	-4.40631	1.05e-05	0.001504	yes
XLOC_020909	XLOC_020909	SNAI2	chr8:49830238-49833988	LN-CAP-Control	LN-CAP-Treated	OK	0.153175	9.06319	5.88676	-4.44314	8.87e-06	0.001316	yes
XLOC_003288	XLOC_003288	LOC440040	chr11:49580079-49831969	LN-CAP-Control	LN-CAP-Treated	OK	0.010141	0.548772	5.75799	-3.24239	0.001185	0.055117	yes
XLOC_011827	XLOC_011827	LOC440910	chr2:132036862-132057392	LN-CAP-Control	LN-CAP-Treated	OK	0.010458	0.557276	5.73566	-3.12378	0.001785	0.073795	yes
XLOC_001674	XLOC_001674	TBX15	chr1:119425665-119532179	LN-CAP-Control	LN-CAP-Treated	OK	0.06468	3.44505	5.73507	-4.30847	1.64e-05	0.002132	yes
XLOC_021414	XLOC_021414	ORM2	chr9:117092068-117095536	LN-CAP-Control	LN-CAP-Treated	OK	0.427349	22.0705	5.69056	-4.38629	1.15e-05	0.001612	yes
XLOC_015615	XLOC_015615	SNORA24	chr4:119199916-119200978	LN-CAP-Control	LN-CAP-Treated	OK	1473.29	74129.2	5.65293	-3.66474	0.000248	0.017432	yes
XLOC_005225	XLOC_005225	KRT73	chr12:53001353-53012343	LN-CAP-Control	LN-CAP-Treated	OK	0.005592	0.264577	5.56426	-3.03661	0.002393	0.090766	yes
XLOC_012601	XLOC_012601	CCDC141	chr2:179694483-179914786	LN-CAP-Control	LN-CAP-Treated	OK	0.14624	6.58483	5.49273	-4.49791	6.86e-06	0.001071	yes
XLOC_011829	XLOC_011829	TUBA3D	chr2:132233665-132240507	LN-CAP-Control	LN-CAP-Treated	OK	0.089726	4.02141	5.48603	-3.81862	0.000134	0.010877	yes
XLOC_008757	XLOC_008757	SNORD104	chr17:62223437-62223517	LN-CAP-Control	LN-CAP-Treated	OK	923.558	40340.5	5.44888	-4.2006	2.66e-05	0.003115	yes
XLOC_003573	XLOC_003573	TRIM49L1	chr11:89657231-89666229	LN-CAP-Control	LN-CAP-Treated	OK	0.54866	23.6573	5.43023	-4.39156	1.13e-05	0.001579	yes
XLOC_004248	XLOC_004248	TRIM49L1	chr11:89644578-89653576	LN-CAP-Control	LN-CAP-Treated	OK	0.54866	23.6573	5.43023	-4.39156	1.13e-05	0.001579	yes
XLOC_020697	XLOC_020697	TG	chr8:133879204-134147143	LN-CAP-Control	LN-CAP-Treated	OK	0.004898	0.190799	5.28378	-3.04216	0.002349	0.089666	yes
XLOC_015485	XLOC_015485	UGT2B28	chr4:70146216-70160768	LN-CAP-Control	LN-CAP-Treated	OK	0.043265	1.26487	4.86964	-3.06607	0.002169	0.084813	yes
XLOC_004419	XLOC_004419	NCAPD3	chr11:134022336-134094426	LN-CAP-Control	LN-CAP-Treated	OK	3.36347	94.2472	4.80843	-3.94818	7.87e-05	0.007205	yes
XLOC_019998	XLOC_019998	TARP	chr7:38299243-38313248	LN-CAP-Control	LN-CAP-Treated	OK	0.732969	20.1741	4.78261	-3.65274	0.000259	0.018097	yes
XLOC_016118	XLOC_016118	HPGD	chr4:175411327-175444044	LN-CAP-Control	LN-CAP-Treated	OK	0.362536	9.95378	4.77905	-3.22606	0.001255	0.057646	yes
XLOC_018116	XLOC_018116	SGK1	chr6:134490383-134639196	LN-CAP-Control	LN-CAP-Treated	OK	0.285628	7.84168	4.77896	-3.39624	0.000683	0.037181	yes
XLOC_001933	XLOC_001933	F5	chr1:169481191-169555769	LN-CAP-Control	LN-CAP-Treated	OK	0.111491	3.05505	4.7762	-3.90284	9.51e-05	0.008342	yes
XLOC_010500	XLOC_010500	KLK2	chr19:51376688-51383823	LN-CAP-Control	LN-CAP-Treated	OK	2.67136	71.7144	4.74661	-3.42542	0.000614	0.034279	yes
XLOC_009492	XLOC_009492	ST6GALNAC1	chr17:74620844-74639894	LN-CAP-Control	LN-CAP-Treated	OK	0.212587	5.65226	4.7327	-3.70855	0.000208	0.015243	yes
XLOC_017597	XLOC_017597	AKAP12	chr6:151561133-151679694	LN-CAP-Control	LN-CAP-Treated	OK	0.061763	1.49669	4.59889	-3.43772	0.000587	0.033195	yes
XLOC_006676	XLOC_006676	SNORD116-23	chr15:25336931-25337025	LN-CAP-Control	LN-CAP-Treated	OK	208.446	5028.54	4.59239	-3.23909	0.001199	0.05568	yes
XLOC_016188	XLOC_016188	FAM105A	chr5:14581890-14616287	LN-CAP-Control	LN-CAP-Treated	OK	1.55149	34.8865	4.49094	-4.10051	4.12e-05	0.004384	yes
XLOC_014507	XLOC_014507	EAF2	chr3:121554033-121605373	LN-CAP-Control	LN-CAP-Treated	OK	2.47503	52.2962	4.40119	-3.76921	0.000164	0.012694	yes
XLOC_005376	XLOC_005376	TMCC3	chr12:94960899-95044324	LN-CAP-Control	LN-CAP-Treated	OK	0.115743	2.44	4.39788	-3.37749	0.000732	0.039057	yes
XLOC_003572	XLOC_003572	TRIM53	chr11:89575164-89584136	LN-CAP-Control	LN-CAP-Treated	OK	0.215898	4.49035	4.37841	-3.2198	0.001283	0.05848	yes
XLOC_006661	XLOC_006661	SNORD116-8	chr15:25315577-25315674	LN-CAP-Control	LN-CAP-Treated	OK	608.073	11684.8	4.26425	-3.22925	0.001241	0.057148	yes
XLOC_003292	XLOC_003292	TRIM48	chr11:55029657-55038595	LN-CAP-Control	LN-CAP-Treated	OK	0.253808	4.71146	4.21436	-3.03765	0.002384	0.090507	yes
XLOC_007918	XLOC_007918	SNORD60	chr16:2205023-2205106	LN-CAP-Control	LN-CAP-Treated	OK	981.95	17407.9	4.14795	-3.15159	0.001624	0.069049	yes
XLOC_021097	XLOC_021097	NDRG1	chr8:134249413-134309547	LN-CAP-Control	LN-CAP-Treated	OK	5.76744	101.977	4.14417	-3.1359	0.001713	0.071927	yes
XLOC_004249	XLOC_004249	TRIM53	chr11:89726708-89735676	LN-CAP-Control	LN-CAP-Treated	OK	0.268558	4.54035	4.0795	-3.02472	0.002489	0.093295	yes
XLOC_007031	XLOC_007031	IGF1R	chr15:99192760-99507759	LN-CAP-Control	LN-CAP-Treated	OK	0.557635	9.19054	4.04276	-3.66595	0.000246	0.017366	yes
XLOC_001053	XLOC_001053	RHOU	chr1:228870868-228882411	LN-CAP-Control	LN-CAP-Treated	OK	4.57322	55.5666	3.60294	-3.44825	0.000564	0.032129	yes
XLOC_020852	XLOC_020852	CHRNA2	chr8:27317277-27336813	LN-CAP-Control	LN-CAP-Treated	OK	0.53758	6.34509	3.56109	-3.02027	0.002526	0.09427	yes
XLOC_001194	XLOC_001194	ERRFI1	chr1:8071778-8086393	LN-CAP-Control	LN-CAP-Treated	OK	5.85911	68.9293	3.55637	-3.39356	0.00069	0.037484	yes
XLOC_009433	XLOC_009433	WIPI1	chr17:66417421-66453653	LN-CAP-Control	LN-CAP-Treated	OK	1.96375	22.9151	3.54461	-3.09021	0.002	0.080083	yes
XLOC_008762	XLOC_008762	PRKCA	chr17:64298925-64806862	LN-CAP-Control	LN-CAP-Treated	OK	0.358664	4.15417	3.53385	-3.06723	0.002161	0.084607	yes
XLOC_016745	XLOC_016745	ELOVL7	chr5:60047615-60140101	LN-CAP-Control	LN-CAP-Treated	OK	4.31463	48.9832	3.50498	-3.09374	0.001977	0.079397	yes
XLOC_011768	XLOC_011768	MERTK	chr2:112656190-112786945	LN-CAP-Control	LN-CAP-Treated	OK	1.33367	13.829	3.37423	-3.05431	0.002256	0.087149	yes
XLOC_009813	XLOC_009813	SYT4	chr18:40847856-40857615	LN-CAP-Control	LN-CAP-Treated	OK	1.67755	17.0267	3.34338	-3.11018	0.00187	0.076251	yes
XLOC_016822	XLOC_016822	ELL2	chr5:95220801-95297775	LN-CAP-Control	LN-CAP-Treated	OK	5.18913	46.1664	3.15328	-3.03067	0.00244	0.091979	yes
XLOC_017463	XLOC_017463	MANEA	chr6:96025412-96057326	LN-CAP-Control	LN-CAP-Treated	OK	74.5008	6.86478	-3.43997	3.20908	0.001332	0.060005	yes
XLOC_015216	XLOC_015216	BCHE	chr3:165490691-165555253	LN-CAP-Control	LN-CAP-Treated	OK	53.583	3.63475	-3.88185	3.57291	0.000353	0.022815	yes
XLOC_020040	XLOC_020040	DDC	chr7:50526133-50633154	LN-CAP-Control	LN-CAP-Treated	OK	148.74	9.75407	-3.93065	3.32946	0.00087	0.044399	yes
XLOC_015214	XLOC_015214	SI	chr3:164696685-164796283	LN-CAP-Control	LN-CAP-Treated	OK	5.94869	0.339794	-4.12984	3.46823	0.000524	0.030401	yes
XLOC_012615	XLOC_012615	COL5A2	chr2:189896640-190044605	LN-CAP-Control	LN-CAP-Treated	OK	1.81736	0.103244	-4.13772	3.16932	0.001528	0.066145	yes
XLOC_001274	XLOC_001274	CAMK2N1	chr1:20808883-20812728	LN-CAP-Control	LN-CAP-Treated	OK	132.134	6.6042	-4.32247	3.93836	8.2e-05	0.007433	yes
XLOC_014167	XLOC_014167	LRRN1	chr3:3841120-3889387	LN-CAP-Control	LN-CAP-Treated	OK	11.5418	0.548364	-4.39559	3.60413	0.000313	0.020826	yes
XLOC_020503	XLOC_020503	KCNU1	chr8:36641841-36793643	LN-CAP-Control	LN-CAP-Treated	OK	1.06544	0.037484	-4.82903	3.22788	0.001247	0.057356	yes
XLOC_012101	XLOC_012101	CXCR7	chr2:237478379-237490994	LN-CAP-Control	LN-CAP-Treated	OK	22.3301	0.776629	-4.84562	3.97398	7.07e-05	0.006642	yes
XLOC_021798	XLOC_021798	ROR2	chr9:94484877-94712444	LN-CAP-Control	LN-CAP-Treated	OK	0.438007	0.013755	-4.99295	3.13201	0.001736	0.072618	yes
XLOC_021857	XLOC_021857	ABCA1	chr9:107543283-107690527	LN-CAP-Control	LN-CAP-Treated	OK	0.205295	0.005858	-5.13117	3.24872	0.001159	0.054186	yes
XLOC_020915	XLOC_020915	OPRK1	chr8:54138275-54164194	LN-CAP-Control	LN-CAP-Treated	OK	2.47916	0.054195	-5.51555	4.01301	5.99e-05	0.005826	yes
XLOC_015891	XLOC_015891	UGT2B15	chr4:69512314-69536374	LN-CAP-Control	LN-CAP-Treated	OK	13.1533	0.243611	-5.75471	4.4609	8.16e-06	0.001237	yes
XLOC_015890	XLOC_015890	UGT2B17	chr4:69402902-69434245	LN-CAP-Control	LN-CAP-Treated	OK	37.4863	0.628728	-5.89778	4.53896	5.65e-06	0.00092	yes
XLOC_014251	XLOC_014251	STAC	chr3:36422096-36589496	LN-CAP-Control	LN-CAP-Treated	OK	0.203365	0.002714	-6.22728	3.20854	0.001334	0.060044	yes
XLOC_005156	XLOC_005156	AMIGO2	chr12:47469489-47473734	LN-CAP-Control	LN-CAP-Treated	OK	1.32032	0.016994	-6.27974	3.32726	0.000877	0.044647	yes
XLOC_020668	XLOC_020668	NOV	chr8:120428551-120436678	LN-CAP-Control	LN-CAP-Treated	OK	1.69681	0.021119	-6.32812	4.14446	3.41e-05	0.003763	yes
XLOC_016167	XLOC_016167	SLC6A19	chr5:1201709-1225230	LN-CAP-Control	LN-CAP-Treated	OK	1.0593	0.008461	-6.96815	4.36515	1.27e-05	0.001744	yes
XLOC_012566	XLOC_012566	ABCB11	chr2:169779448-169887833	LN-CAP-Control	LN-CAP-Treated	OK	0.229494	0.001666	-7.10617	3.70026	0.000215	0.015628	yes
