# Supplementary material for: Src promotes castration-recurrent prostate cancer through androgen receptor-dependent canonical and non-canonical transcriptional signatures
Source: Oncotarget. 2016 Dec 31;8(6):10324–47. doi: 10.18632/oncotarget.14401 (PMC5354662; doi:10.18632/oncotarget.14401)
Supplement: Supplementary file 4 [file oncotarget-08-10324-s004.xlsx]

## Sheet: Sheet1
test_id	gene_id	gene	locus	sample_1	sample_2	status	value_1	value_2	log2(fold_change)	test_stat	p_value	q_value	significant
XLOC_022768	XLOC_022768	XIST	chrX:73012039-73072588	LN-CAP-Control	LN-CAP-SRC	OK	0.002691	7.79913	11.5008	-3.73309	0.000189	0.014186	yes
XLOC_022948	XLOC_022948	CDR1	chrX:139865424-139866723	LN-CAP-Control	LN-CAP-SRC	OK	0.08537	219.198	11.3262	-7.69386	1.42e-14	2.54e-10	yes
XLOC_014223	XLOC_014223	KCNH8	chr3:19190016-19577135	LN-CAP-Control	LN-CAP-SRC	OK	0.011588	9.27941	9.64525	-6.79877	1.06e-11	2.93e-08	yes
XLOC_002308	XLOC_002308	ANKRD30A	chr10:37414784-37521495	LN-CAP-Control	LN-CAP-SRC	OK	0.002834	1.75418	9.2735	-5.45764	4.82e-08	2.07e-05	yes
XLOC_007541	XLOC_007541	ITPRIPL2	chr16:19125253-19132952	LN-CAP-Control	LN-CAP-SRC	OK	0.001141	0.69626	9.25314	-3.32835	0.000874	0.044513	yes
XLOC_015101	XLOC_015101	ALDH1L1	chr3:125822407-125899485	LN-CAP-Control	LN-CAP-SRC	OK	0.004512	1.74667	8.59659	-5.0116	5.4e-07	0.000141	yes
XLOC_016694	XLOC_016694	C5orf42	chr5:37106329-37249530	LN-CAP-Control	LN-CAP-SRC	OK	0.01016	2.76825	8.09	-5.96644	2.42e-09	1.9e-06	yes
XLOC_005109	XLOC_005109	BCAT1	chr12:24962957-25102393	LN-CAP-Control	LN-CAP-SRC	OK	0.018515	4.73766	7.99934	-4.22017	2.44e-05	0.002917	yes
XLOC_005722	XLOC_005722	GJB2	chr13:20761603-20767114	LN-CAP-Control	LN-CAP-SRC	OK	0.007226	1.7588	7.92726	-4.50549	6.62e-06	0.001043	yes
XLOC_005766	XLOC_005766	SPG20	chr13:36875774-36944317	LN-CAP-Control	LN-CAP-SRC	OK	0.042003	8.78243	7.708	-4.94905	7.46e-07	0.000182	yes
XLOC_021912	XLOC_021912	C5	chr9:123714613-123812554	LN-CAP-Control	LN-CAP-SRC	OK	0.002684	0.556833	7.69692	-4.34228	1.41e-05	0.001899	yes
XLOC_000977	XLOC_000977	CD55	chr1:207494816-207534311	LN-CAP-Control	LN-CAP-SRC	OK	0.012965	2.5318	7.60939	-3.96736	7.27e-05	0.006785	yes
XLOC_007802	XLOC_007802	CNTNAP4	chr16:76311175-76593135	LN-CAP-Control	LN-CAP-SRC	OK	0.017322	3.17084	7.51612	-4.65824	3.19e-06	0.000589	yes
XLOC_022430	XLOC_022430	SLC25A43	chrX:118533257-118588437	LN-CAP-Control	LN-CAP-SRC	OK	0.006489	1.17216	7.49701	-4.20712	2.59e-05	0.003043	yes
XLOC_021914	XLOC_021914	STOM	chr9:124101352-124132545	LN-CAP-Control	LN-CAP-SRC	OK	0.007313	1.0508	7.16674	-3.88622	0.000102	0.00878	yes
XLOC_011877	XLOC_011877	CSRNP3	chr2:166326156-166545917	LN-CAP-Control	LN-CAP-SRC	OK	0.00607	0.852278	7.13346	-4.24317	2.2e-05	0.00269	yes
XLOC_014279	XLOC_014279	ZNF619	chr3:40518603-40531728	LN-CAP-Control	LN-CAP-SRC	OK	0.003949	0.511722	7.01765	-3.09283	0.001983	0.079527	yes
XLOC_019968	XLOC_019968	HOXA13	chr7:27236498-27239725	LN-CAP-Control	LN-CAP-SRC	OK	0.009418	1.17395	6.9618	-3.87522	0.000107	0.009112	yes
XLOC_011596	XLOC_011596	CCDC85A	chr2:56411257-56613309	LN-CAP-Control	LN-CAP-SRC	OK	0.104055	11.8326	6.82927	-5.34177	9.2e-08	3.4e-05	yes
XLOC_010032	XLOC_010032	ICAM1	chr19:10381516-10397291	LN-CAP-Control	LN-CAP-SRC	OK	0.016253	1.78228	6.77689	-4.51123	6.45e-06	0.001019	yes
XLOC_015176	XLOC_015176	TM4SF1	chr3:149086804-149095568	LN-CAP-Control	LN-CAP-SRC	OK	0.172423	17.8599	6.69463	-5.02763	4.97e-07	0.000132	yes
XLOC_018135	XLOC_018135	TXLNB	chr6:139561198-139613208	LN-CAP-Control	LN-CAP-SRC	OK	0.002855	0.287057	6.65183	-3.67473	0.000238	0.01688	yes
XLOC_006560	XLOC_006560	GALC	chr14:88399357-88459907	LN-CAP-Control	LN-CAP-SRC	OK	0.042109	4.02433	6.57848	-3.46945	0.000522	0.030318	yes
XLOC_016068	XLOC_016068	TTC29	chr4:147628178-147867034	LN-CAP-Control	LN-CAP-SRC	OK	0.007637	0.695597	6.50916	-3.60824	0.000308	0.020608	yes
XLOC_006977	XLOC_006977	ADAMTSL3	chr15:84322837-84708593	LN-CAP-Control	LN-CAP-SRC	OK	0.02862	2.36906	6.37115	-4.8079	1.53e-06	0.000319	yes
XLOC_008123	XLOC_008123	TOX3	chr16:52471917-52581714	LN-CAP-Control	LN-CAP-SRC	OK	0.049226	3.93828	6.32199	-4.23669	2.27e-05	0.002752	yes
XLOC_021918	XLOC_021918	LHX6	chr9:124964857-124991019	LN-CAP-Control	LN-CAP-SRC	OK	0.009773	0.773814	6.30706	-3.27035	0.001074	0.051436	yes
XLOC_015587	XLOC_015587	ARHGEF38	chr4:106473776-106552837	LN-CAP-Control	LN-CAP-SRC	OK	0.054086	4.25484	6.29771	-4.42264	9.75e-06	0.001413	yes
XLOC_020210	XLOC_020210	DPY19L2P2	chr7:102815461-102920913	LN-CAP-Control	LN-CAP-SRC	OK	0.009057	0.709506	6.29163	-3.12537	0.001776	0.073628	yes
XLOC_011874	XLOC_011874	SLC4A10	chr2:162480844-162841786	LN-CAP-Control	LN-CAP-SRC	OK	0.006185	0.475911	6.26585	-3.01932	0.002533	0.094457	yes
XLOC_005411	XLOC_005411	ALDH1L2	chr12:105413561-105478341	LN-CAP-Control	LN-CAP-SRC	OK	0.065745	4.05514	5.94674	-4.39229	1.12e-05	0.001577	yes
XLOC_019799	XLOC_019799	PIP	chr7:142829173-142836834	LN-CAP-Control	LN-CAP-SRC	OK	0.0766	4.61878	5.91403	-3.50998	0.000448	0.0273	yes
XLOC_009133	XLOC_009133	SLFN12	chr17:33738080-33759543	LN-CAP-Control	LN-CAP-SRC	OK	0.006819	0.408021	5.90287	-3.21818	0.00129	0.058727	yes
XLOC_005201	XLOC_005201	FAM186A	chr12:50721094-50790405	LN-CAP-Control	LN-CAP-SRC	OK	0.003519	0.207672	5.88281	-3.49501	0.000474	0.028319	yes
XLOC_022428	XLOC_022428	LONRF3	chrX:118108712-118151949	LN-CAP-Control	LN-CAP-SRC	OK	0.013714	0.792021	5.85181	-2.99766	0.002721	0.099243	yes
XLOC_021184	XLOC_021184	MLANA	chr9:5890908-5909822	LN-CAP-Control	LN-CAP-SRC	OK	0.013074	0.749498	5.84117	-3.17812	0.001482	0.064692	yes
XLOC_016964	XLOC_016964	CD74	chr5:149781199-149792332	LN-CAP-Control	LN-CAP-SRC	OK	0.030027	1.67405	5.80096	-3.03109	0.002437	0.091883	yes
XLOC_021290	XLOC_021290	TMC1	chr9:75136716-75451267	LN-CAP-Control	LN-CAP-SRC	OK	0.00808	0.441068	5.77052	-3.42906	0.000606	0.033906	yes
XLOC_010178	XLOC_010178	ZNF90	chr19:20188802-20231977	LN-CAP-Control	LN-CAP-SRC	OK	0.006859	0.345718	5.65548	-3.33294	0.000859	0.044043	yes
XLOC_001753	XLOC_001753	S100A10	chr1:151955385-151966714	LN-CAP-Control	LN-CAP-SRC	OK	0.020482	1.01634	5.6329	-3.06395	0.002184	0.085177	yes
XLOC_010034	XLOC_010034	ICAM5	chr19:10400654-10407454	LN-CAP-Control	LN-CAP-SRC	OK	0.008642	0.428166	5.63072	-3.07578	0.0021	0.082875	yes
XLOC_013524	XLOC_013524	TPTE	chr21:10906742-10990920	LN-CAP-Control	LN-CAP-SRC	OK	0.085626	3.72482	5.44297	-3.13923	0.001694	0.071315	yes
XLOC_009813	XLOC_009813	SYT4	chr18:40847856-40857615	LN-CAP-Control	LN-CAP-SRC	OK	1.67755	71.9413	5.4224	-4.67979	2.87e-06	0.000542	yes
XLOC_022999	XLOC_022999	MAGEA1	chrX:152481521-152486116	LN-CAP-Control	LN-CAP-SRC	OK	0.177209	7.53905	5.41086	-4.01144	6.04e-05	0.005847	yes
XLOC_008823	XLOC_008823	SNORD1C	chr17:74554873-74554951	LN-CAP-Control	LN-CAP-SRC	OK	718.217	29266.2	5.34867	-3.88783	0.000101	0.008746	yes
XLOC_022686	XLOC_022686	PAGE1	chrX:49452053-49460596	LN-CAP-Control	LN-CAP-SRC	OK	1.36582	55.5867	5.3469	-4.31407	1.6e-05	0.002088	yes
XLOC_017955	XLOC_017955	GSTA1	chr6:52656177-52668664	LN-CAP-Control	LN-CAP-SRC	OK	0.392233	15.7517	5.32765	-4.13408	3.56e-05	0.003905	yes
XLOC_014036	XLOC_014036	SLC5A4	chr22:32614462-32651318	LN-CAP-Control	LN-CAP-SRC	OK	0.027632	1.05416	5.25359	-3.22027	0.001281	0.058432	yes
XLOC_006498	XLOC_006498	PLEK2	chr14:67853699-67878828	LN-CAP-Control	LN-CAP-SRC	OK	0.021109	0.744954	5.14125	-3.01294	0.002587	0.095835	yes
XLOC_012548	XLOC_012548	DPP4	chr2:162848754-162931052	LN-CAP-Control	LN-CAP-SRC	OK	0.051013	1.79579	5.13762	-3.61104	0.000305	0.020449	yes
XLOC_020873	XLOC_020873	TEX15	chr8:30689059-30706533	LN-CAP-Control	LN-CAP-SRC	OK	0.030164	0.949576	4.97636	-3.61057	0.000306	0.020461	yes
XLOC_005536	XLOC_005536	LOC348021	chr13:19582398-19586774	LN-CAP-Control	LN-CAP-SRC	OK	0.021067	0.637538	4.91949	-3.0865	0.002025	0.080717	yes
XLOC_003543	XLOC_003543	SERPINH1	chr11:75273169-75283846	LN-CAP-Control	LN-CAP-SRC	OK	0.023675	0.695521	4.87663	-3.03362	0.002416	0.091407	yes
XLOC_015615	XLOC_015615	SNORA24	chr4:119199916-119200978	LN-CAP-Control	LN-CAP-SRC	OK	1473.29	43228.8	4.87488	-3.21423	0.001308	0.059278	yes
XLOC_003945	XLOC_003945	ELF5	chr11:34500341-34535330	LN-CAP-Control	LN-CAP-SRC	OK	0.170704	4.99944	4.8722	-3.075	0.002105	0.083047	yes
XLOC_014962	XLOC_014962	ERC2	chr3:55542335-56502391	LN-CAP-Control	LN-CAP-SRC	OK	0.077067	2.24369	4.86361	-3.63622	0.000277	0.01903	yes
XLOC_001948	XLOC_001948	TNFSF18	chr1:173010359-173020103	LN-CAP-Control	LN-CAP-SRC	OK	0.894284	23.3603	4.70718	-3.47292	0.000515	0.029999	yes
XLOC_019794	XLOC_019794	PRSS1	chr7:142457318-142460927	LN-CAP-Control	LN-CAP-SRC	OK	0.166563	4.28097	4.6838	-3.20245	0.001363	0.060947	yes
XLOC_012877	XLOC_012877	RIN2	chr20:19870209-19983100	LN-CAP-Control	LN-CAP-SRC	OK	0.268792	6.88663	4.67924	-3.81532	0.000136	0.010995	yes
XLOC_006322	XLOC_006322	NCRNA00221	chr14:106938454-106951529	LN-CAP-Control	LN-CAP-SRC	OK	0.071967	1.77158	4.62157	-3.11218	0.001857	0.075957	yes
XLOC_007762	XLOC_007762	CDH3	chr16:68678150-68732957	LN-CAP-Control	LN-CAP-SRC	OK	0.194927	3.41179	4.12953	-3.26649	0.001089	0.051829	yes
XLOC_008757	XLOC_008757	SNORD104	chr17:62223437-62223517	LN-CAP-Control	LN-CAP-SRC	OK	923.558	15578.5	4.07621	-2.99493	0.002745	0.09985	yes
XLOC_012062	XLOC_012062	CCL20	chr2:228678557-228682280	LN-CAP-Control	LN-CAP-SRC	OK	6.7927	94.7188	3.80159	-3.05598	0.002243	0.086814	yes
XLOC_014618	XLOC_014618	RAP2B	chr3:152880028-152886263	LN-CAP-Control	LN-CAP-SRC	OK	1.80784	16.4205	3.18316	-3.04168	0.002353	0.08975	yes
XLOC_013174	XLOC_013174	JAG1	chr20:10618331-10654694	LN-CAP-Control	LN-CAP-SRC	OK	18.2668	2.03531	-3.1659	3.06616	0.002168	0.0848	yes
XLOC_015687	XLOC_015687	TMEM144	chr4:159131400-159176439	LN-CAP-Control	LN-CAP-SRC	OK	25.6004	2.29175	-3.48165	3.24253	0.001185	0.055102	yes
XLOC_014896	XLOC_014896	LAMB2	chr3:49158546-49170599	LN-CAP-Control	LN-CAP-SRC	OK	16.2462	1.43498	-3.501	3.38344	0.000716	0.03854	yes
XLOC_001274	XLOC_001274	CAMK2N1	chr1:20808883-20812728	LN-CAP-Control	LN-CAP-SRC	OK	132.134	9.56128	-3.78866	3.54113	0.000398	0.024953	yes
XLOC_007697	XLOC_007697	NUP93	chr16:56764016-56878677	LN-CAP-Control	LN-CAP-SRC	OK	42.1606	3.00049	-3.81263	3.57059	0.000356	0.022975	yes
XLOC_009331	XLOC_009331	PRAC	chr17:46799081-46799882	LN-CAP-Control	LN-CAP-SRC	OK	237.507	16.4418	-3.85253	3.43543	0.000592	0.033377	yes
XLOC_016222	XLOC_016222	GHR	chr5:42424025-42721926	LN-CAP-Control	LN-CAP-SRC	OK	4.33834	0.291599	-3.89508	3.12448	0.001781	0.07373	yes
XLOC_004308	XLOC_004308	C11orf92	chr11:111164113-111179353	LN-CAP-Control	LN-CAP-SRC	OK	15.6345	1.02393	-3.93254	3.31965	0.000901	0.045535	yes
XLOC_010826	XLOC_010826	ZNF558	chr19:8920381-8933565	LN-CAP-Control	LN-CAP-SRC	OK	2.77527	0.141432	-4.29445	3.20688	0.001342	0.060241	yes
XLOC_012450	XLOC_012450	MALL	chr2:110841446-110874143	LN-CAP-Control	LN-CAP-SRC	OK	1.87406	0.092446	-4.34142	3.01064	0.002607	0.096335	yes
XLOC_015508	XLOC_015508	SLC4A4	chr4:72053002-72437804	LN-CAP-Control	LN-CAP-SRC	OK	24.4573	1.20247	-4.34619	3.4065	0.000658	0.036108	yes
XLOC_009792	XLOC_009792	DSC2	chr18:28645941-28682388	LN-CAP-Control	LN-CAP-SRC	OK	56.9873	2.68284	-4.40881	3.18889	0.001428	0.063103	yes
XLOC_017718	XLOC_017718	HIST1H2BG	chr6:26216427-26216872	LN-CAP-Control	LN-CAP-SRC	OK	21.241	0.940128	-4.49785	3.12182	0.001797	0.074174	yes
XLOC_010665	XLOC_010665	ZIK1	chr19:58095627-58103758	LN-CAP-Control	LN-CAP-SRC	OK	1.62281	0.071719	-4.49999	3.11265	0.001854	0.075864	yes
XLOC_008377	XLOC_008377	EFNB3	chr17:7608519-7614693	LN-CAP-Control	LN-CAP-SRC	OK	2.14162	0.088142	-4.60273	3.29645	0.000979	0.048253	yes
XLOC_020668	XLOC_020668	NOV	chr8:120428551-120436678	LN-CAP-Control	LN-CAP-SRC	OK	1.69681	0.068891	-4.62237	3.22984	0.001239	0.057042	yes
XLOC_019508	XLOC_019508	ZNF736	chr7:63773185-63810017	LN-CAP-Control	LN-CAP-SRC	OK	9.62574	0.376901	-4.67464	3.71868	0.0002	0.01477	yes
XLOC_016462	XLOC_016462	PCDHB2	chr5:140474236-140476964	LN-CAP-Control	LN-CAP-SRC	OK	4.07297	0.154655	-4.71896	3.45468	0.000551	0.031541	yes
XLOC_002289	XLOC_002289	GPR158	chr10:25447000-25891157	LN-CAP-Control	LN-CAP-SRC	OK	8.19178	0.309358	-4.72683	3.93138	8.45e-05	0.007591	yes
XLOC_021181	XLOC_021181	CD274	chr9:5450502-5470567	LN-CAP-Control	LN-CAP-SRC	OK	11.4017	0.429798	-4.72945	3.88613	0.000102	0.00878	yes
XLOC_013332	XLOC_013332	KCNG1	chr20:49620192-49639675	LN-CAP-Control	LN-CAP-SRC	OK	3.84017	0.14053	-4.77222	3.34452	0.000824	0.042623	yes
XLOC_010885	XLOC_010885	ZNF709	chr19:12571997-12595632	LN-CAP-Control	LN-CAP-SRC	OK	1.5013	0.05475	-4.77722	3.43505	0.000592	0.033415	yes
XLOC_016473	XLOC_016473	PCDHB11	chr5:140579347-140582618	LN-CAP-Control	LN-CAP-SRC	OK	0.787839	0.028346	-4.79668	3.01784	0.002546	0.094791	yes
XLOC_010066	XLOC_010066	ZNF136	chr19:12273871-12300064	LN-CAP-Control	LN-CAP-SRC	OK	1.68736	0.060404	-4.80399	3.3626	0.000772	0.040575	yes
XLOC_020387	XLOC_020387	VIPR2	chr7:158820865-158937649	LN-CAP-Control	LN-CAP-SRC	OK	0.459344	0.016362	-4.81117	2.99978	0.002702	0.098759	yes
XLOC_011007	XLOC_011007	ZNF91	chr19:23540497-23578269	LN-CAP-Control	LN-CAP-SRC	OK	16.3941	0.583896	-4.81132	4.18693	2.83e-05	0.003268	yes
XLOC_002064	XLOC_002064	SLC45A3	chr1:205626980-205649630	LN-CAP-Control	LN-CAP-SRC	OK	19.0535	0.677716	-4.81323	4.08214	4.46e-05	0.004628	yes
XLOC_010998	XLOC_010998	ZNF737	chr19:20720797-20748626	LN-CAP-Control	LN-CAP-SRC	OK	4.47208	0.155714	-4.84397	3.94305	8.05e-05	0.007328	yes
XLOC_009476	XLOC_009476	TRIM47	chr17:73870244-73874656	LN-CAP-Control	LN-CAP-SRC	OK	2.01459	0.06788	-4.89135	3.24998	0.001154	0.054047	yes
XLOC_020610	XLOC_020610	CNBD1	chr8:87878675-88394955	LN-CAP-Control	LN-CAP-SRC	OK	3.12036	0.100808	-4.95203	3.29256	0.000993	0.048722	yes
XLOC_011531	XLOC_011531	CLIP4	chr2:29338307-29406679	LN-CAP-Control	LN-CAP-SRC	OK	1.54003	0.049488	-4.95975	3.40069	0.000672	0.036724	yes
XLOC_010881	XLOC_010881	ZNF563	chr19:12428303-12444534	LN-CAP-Control	LN-CAP-SRC	OK	1.28518	0.041093	-4.96692	3.38027	0.000724	0.038802	yes
XLOC_019505	XLOC_019505	ZNF727	chr7:63505820-63538927	LN-CAP-Control	LN-CAP-SRC	OK	0.875198	0.027272	-5.0041	3.12639	0.00177	0.073448	yes
XLOC_006319	XLOC_006319	TMEM121	chr14:105992952-105996539	LN-CAP-Control	LN-CAP-SRC	OK	2.84718	0.084463	-5.07506	3.23793	0.001204	0.055823	yes
XLOC_016190	XLOC_016190	FBXL7	chr5:15500304-15939900	LN-CAP-Control	LN-CAP-SRC	OK	0.491821	0.014349	-5.09912	3.17004	0.001524	0.066033	yes
XLOC_022766	XLOC_022766	NAP1L2	chrX:72432136-72434710	LN-CAP-Control	LN-CAP-SRC	OK	10.5795	0.308505	-5.09983	4.08787	4.35e-05	0.004549	yes
XLOC_015217	XLOC_015217	ZBBX	chr3:166958076-167098085	LN-CAP-Control	LN-CAP-SRC	OK	1.73823	0.049625	-5.13041	3.07673	0.002093	0.082699	yes
XLOC_019340	XLOC_019340	FAM20C	chr7:192968-300711	LN-CAP-Control	LN-CAP-SRC	OK	0.561766	0.015909	-5.1421	3.05026	0.002286	0.087977	yes
XLOC_012801	XLOC_012801	DEFB132	chr20:238376-241736	LN-CAP-Control	LN-CAP-SRC	OK	4.73015	0.133368	-5.1484	3.87446	0.000107	0.009128	yes
XLOC_022796	XLOC_022796	NAP1L3	chrX:92925924-92928682	LN-CAP-Control	LN-CAP-SRC	OK	2.41978	0.065597	-5.20511	3.73512	0.000188	0.014105	yes
XLOC_010275	XLOC_010275	ZNF793	chr19:37997840-38034239	LN-CAP-Control	LN-CAP-SRC	OK	1.26642	0.033595	-5.23639	3.81909	0.000134	0.010864	yes
XLOC_011346	XLOC_011346	ZNF665	chr19:53666551-53696619	LN-CAP-Control	LN-CAP-SRC	OK	0.623509	0.016497	-5.24013	3.24763	0.001164	0.054352	yes
XLOC_002566	XLOC_002566	ADRA2A	chr10:112836789-112840662	LN-CAP-Control	LN-CAP-SRC	OK	0.758123	0.019898	-5.25173	3.18036	0.001471	0.064381	yes
XLOC_015983	XLOC_015983	DDIT4L	chr4:101107026-101111655	LN-CAP-Control	LN-CAP-SRC	OK	6.65736	0.1736	-5.26111	3.96825	7.24e-05	0.006767	yes
XLOC_014056	XLOC_014056	TMPRSS6	chr22:37461478-37499693	LN-CAP-Control	LN-CAP-SRC	OK	0.568138	0.014451	-5.29699	3.25022	0.001153	0.054012	yes
XLOC_019851	XLOC_019851	ABP1	chr7:150549572-150558379	LN-CAP-Control	LN-CAP-SRC	OK	0.907577	0.023043	-5.29965	3.41896	0.000629	0.034854	yes
XLOC_004217	XLOC_004217	PAK1	chr11:77033059-77185108	LN-CAP-Control	LN-CAP-SRC	OK	3.64233	0.091925	-5.30826	3.70375	0.000212	0.015459	yes
XLOC_016852	XLOC_016852	SEMA6A	chr5:115779250-115910551	LN-CAP-Control	LN-CAP-SRC	OK	11.6879	0.294596	-5.31013	4.42152	9.8e-06	0.001417	yes
XLOC_019395	XLOC_019395	AHR	chr7:17338275-17385775	LN-CAP-Control	LN-CAP-SRC	OK	2.06874	0.051472	-5.32882	3.91311	9.11e-05	0.008049	yes
XLOC_010740	XLOC_010740	ZNF77	chr19:2933215-2944969	LN-CAP-Control	LN-CAP-SRC	OK	1.55804	0.038056	-5.35547	3.52998	0.000416	0.025813	yes
XLOC_010878	XLOC_010878	ZNF20	chr19:12242802-12251140	LN-CAP-Control	LN-CAP-SRC	OK	1.59679	0.038231	-5.38429	3.59887	0.00032	0.021106	yes
XLOC_010058	XLOC_010058	ZNF491	chr19:11909390-11919306	LN-CAP-Control	LN-CAP-SRC	OK	1.07113	0.02528	-5.40498	3.51252	0.000444	0.027091	yes
XLOC_004600	XLOC_004600	PRPH	chr12:49688908-49692481	LN-CAP-Control	LN-CAP-SRC	OK	0.78814	0.018353	-5.42437	3.27578	0.001054	0.050704	yes
XLOC_011417	XLOC_011417	ZNF256	chr19:58452200-58459077	LN-CAP-Control	LN-CAP-SRC	OK	1.39302	0.032409	-5.42568	3.61108	0.000305	0.020449	yes
XLOC_010794	XLOC_010794	TUBB4	chr19:6494329-6502330	LN-CAP-Control	LN-CAP-SRC	OK	6.66012	0.152452	-5.44912	4.05788	4.95e-05	0.005018	yes
XLOC_023051	XLOC_023051	ZFY	chrY:2803111-2850547	LN-CAP-Control	LN-CAP-SRC	OK	7.38964	0.168902	-5.45125	3.98464	6.76e-05	0.006412	yes
XLOC_007277	XLOC_007277	CYP1A1	chr15:75011882-75017877	LN-CAP-Control	LN-CAP-SRC	OK	1.13207	0.025832	-5.45368	3.60577	0.000311	0.020726	yes
XLOC_015282	XLOC_015282	GEMC1	chr3:190570525-190580465	LN-CAP-Control	LN-CAP-SRC	OK	0.405796	0.009098	-5.479	3.15256	0.001618	0.068886	yes
XLOC_003116	XLOC_003116	OR51E1	chr11:4665155-4676716	LN-CAP-Control	LN-CAP-SRC	OK	0.735392	0.015975	-5.52465	3.26891	0.00108	0.051643	yes
XLOC_010882	XLOC_010882	ZNF442	chr19:12460184-12476475	LN-CAP-Control	LN-CAP-SRC	OK	2.13043	0.038882	-5.77591	4.03451	5.47e-05	0.00541	yes
XLOC_016089	XLOC_016089	FAM198B	chr4:159045731-159094202	LN-CAP-Control	LN-CAP-SRC	OK	92.3133	1.67084	-5.7879	3.12942	0.001752	0.072951	yes
XLOC_006279	XLOC_006279	DIO3	chr14:102027687-102029789	LN-CAP-Control	LN-CAP-SRC	OK	1.31945	0.022077	-5.90127	3.49597	0.000472	0.028255	yes
XLOC_011057	XLOC_011057	ZNF585A	chr19:37641000-37663615	LN-CAP-Control	LN-CAP-SRC	OK	1.81601	0.03035	-5.90294	3.73753	0.000186	0.014002	yes
XLOC_018027	XLOC_018027	EPHA7	chr6:93949739-94129300	LN-CAP-Control	LN-CAP-SRC	OK	1.1758	0.018181	-6.01506	4.1461	3.38e-05	0.003744	yes
XLOC_010274	XLOC_010274	ZNF570	chr19:37959981-37976242	LN-CAP-Control	LN-CAP-SRC	OK	1.99418	0.030627	-6.02485	4.02527	5.69e-05	0.005593	yes
XLOC_020915	XLOC_020915	OPRK1	chr8:54138275-54164194	LN-CAP-Control	LN-CAP-SRC	OK	2.47916	0.036666	-6.07925	4.34016	1.42e-05	0.001907	yes
XLOC_010643	XLOC_010643	LOC100128252	chr19:56989242-57006805	LN-CAP-Control	LN-CAP-SRC	OK	22.8032	0.32367	-6.13857	3.78768	0.000152	0.012021	yes
XLOC_011401	XLOC_011401	ZNF667	chr19:56950692-56988770	LN-CAP-Control	LN-CAP-SRC	OK	1.11087	0.015256	-6.18617	3.40419	0.000664	0.036327	yes
XLOC_013550	XLOC_013550	GRIK1	chr21:30909253-31312282	LN-CAP-Control	LN-CAP-SRC	OK	2.04534	0.027702	-6.20619	3.09308	0.001981	0.079518	yes
XLOC_004297	XLOC_004297	GUCY1A2	chr11:106557909-106889171	LN-CAP-Control	LN-CAP-SRC	OK	0.561798	0.007598	-6.20835	3.48442	0.000493	0.029108	yes
XLOC_012549	XLOC_012549	GCG	chr2:162999384-163008914	LN-CAP-Control	LN-CAP-SRC	OK	0.401365	0.005262	-6.25312	3.05402	0.002258	0.087202	yes
XLOC_020630	XLOC_020630	PGCP	chr8:97657498-98155722	LN-CAP-Control	LN-CAP-SRC	OK	3.37121	0.043406	-6.27922	4.40153	1.07e-05	0.00153	yes
XLOC_020477	XLOC_020477	ADAM7	chr8:24298508-24366275	LN-CAP-Control	LN-CAP-SRC	OK	0.831612	0.010473	-6.3112	3.8525	0.000117	0.009768	yes
XLOC_023072	XLOC_023072	VCY	chrY:16168097-16168838	LN-CAP-Control	LN-CAP-SRC	OK	25.4328	0.318704	-6.31833	4.06536	4.8e-05	0.004902	yes
XLOC_023132	XLOC_023132	VCY	chrY:16097651-16098392	LN-CAP-Control	LN-CAP-SRC	OK	25.4328	0.318704	-6.31833	4.06536	4.8e-05	0.004902	yes
XLOC_011863	XLOC_011863	KCNJ3	chr2:155555092-155713014	LN-CAP-Control	LN-CAP-SRC	OK	0.200533	0.002412	-6.3776	3.11867	0.001817	0.074652	yes
XLOC_015933	XLOC_015933	PRKG2	chr4:82009836-82126215	LN-CAP-Control	LN-CAP-SRC	OK	2.15409	0.025066	-6.42521	4.43276	9.3e-06	0.001362	yes
XLOC_016465	XLOC_016465	PCDHB5	chr5:140514799-140517704	LN-CAP-Control	LN-CAP-SRC	OK	10.3219	0.119035	-6.43818	4.94262	7.71e-07	0.000186	yes
XLOC_010271	XLOC_010271	ZNF383	chr19:37717365-37734574	LN-CAP-Control	LN-CAP-SRC	OK	1.3277	0.015117	-6.45662	3.65366	0.000259	0.018049	yes
XLOC_014251	XLOC_014251	STAC	chr3:36422096-36589496	LN-CAP-Control	LN-CAP-SRC	OK	0.203365	0.00188	-6.75714	3.31749	0.000908	0.045752	yes
XLOC_015849	XLOC_015849	COX7B2	chr4:46736846-46911252	LN-CAP-Control	LN-CAP-SRC	OK	4.00238	0.036136	-6.79128	3.65885	0.000253	0.017753	yes
XLOC_010798	XLOC_010798	GPR108	chr19:6729924-6737633	LN-CAP-Control	LN-CAP-SRC	OK	4.84149	0.043294	-6.80515	4.25511	2.09e-05	0.002575	yes
XLOC_022775	XLOC_022775	KIAA2022	chrX:73952690-74145287	LN-CAP-Control	LN-CAP-SRC	OK	0.566096	0.005037	-6.81246	4.42787	9.52e-06	0.001386	yes
XLOC_011058	XLOC_011058	ZNF585B	chr19:37672480-37701451	LN-CAP-Control	LN-CAP-SRC	OK	2.19941	0.018648	-6.88199	4.88926	1.01e-06	0.000231	yes
XLOC_007424	XLOC_007424	CACNA1H	chr16:1203240-1275254	LN-CAP-Control	LN-CAP-SRC	OK	1.97623	0.016464	-6.90732	4.51078	6.46e-06	0.00102	yes
XLOC_015216	XLOC_015216	BCHE	chr3:165490691-165555253	LN-CAP-Control	LN-CAP-SRC	OK	53.583	0.412749	-7.02037	5.531	3.18e-08	1.49e-05	yes
XLOC_016170	XLOC_016170	C5orf38	chr5:2752261-2755511	LN-CAP-Control	LN-CAP-SRC	OK	3.04958	0.023452	-7.02276	3.7877	0.000152	0.012021	yes
XLOC_015758	XLOC_015758	SPON2	chr4:1160720-1202750	LN-CAP-Control	LN-CAP-SRC	OK	189.665	1.4562	-7.02511	3.89048	0.0001	0.008687	yes
XLOC_021766	XLOC_021766	GNAQ	chr9:80335190-80646219	LN-CAP-Control	LN-CAP-SRC	OK	2.14478	0.015936	-7.07242	4.22283	2.41e-05	0.002888	yes
XLOC_012941	XLOC_012941	MAP1LC3A	chr20:33134691-33148149	LN-CAP-Control	LN-CAP-SRC	OK	4.10872	0.029878	-7.10348	3.69552	0.000219	0.015851	yes
XLOC_023070	XLOC_023070	DDX3Y	chrY:15016018-15032390	LN-CAP-Control	LN-CAP-SRC	OK	16.7447	0.10712	-7.28834	5.23187	1.68e-07	5.57e-05	yes
XLOC_010879	XLOC_010879	ZNF625	chr19:12255708-12267529	LN-CAP-Control	LN-CAP-SRC	OK	5.03536	0.030722	-7.3567	5.02448	5.05e-07	0.000134	yes
XLOC_010644	XLOC_010644	ZNF471	chr19:57019211-57040269	LN-CAP-Control	LN-CAP-SRC	OK	1.73757	0.010375	-7.38785	5.02374	5.07e-07	0.000134	yes
XLOC_013021	XLOC_013021	EYA2	chr20:45523262-45817492	LN-CAP-Control	LN-CAP-SRC	OK	0.993393	0.005688	-7.4484	4.03588	5.44e-05	0.005389	yes
XLOC_010650	XLOC_010650	MIMT1	chr19:57352269-57359922	LN-CAP-Control	LN-CAP-SRC	OK	1.06507	0.005938	-7.48677	3.71554	0.000203	0.01491	yes
XLOC_002431	XLOC_002431	C10orf58	chr10:82168241-82192753	LN-CAP-Control	LN-CAP-SRC	OK	2.10969	0.01113	-7.56647	3.91354	9.1e-05	0.008043	yes
XLOC_010349	XLOC_010349	CD177	chr19:43857824-43867480	LN-CAP-Control	LN-CAP-SRC	OK	1.14326	0.005888	-7.60128	4.38603	1.15e-05	0.001612	yes
XLOC_017639	XLOC_017639	SMOC2	chr6:168841830-169068674	LN-CAP-Control	LN-CAP-SRC	OK	0.812858	0.004083	-7.63724	3.51671	0.000437	0.026755	yes
XLOC_016284	XLOC_016284	CARTPT	chr5:71014989-71016875	LN-CAP-Control	LN-CAP-SRC	OK	1.48545	0.007443	-7.6408	3.77913	0.000157	0.012321	yes
XLOC_011003	XLOC_011003	ZNF208	chr19:22148896-22193745	LN-CAP-Control	LN-CAP-SRC	OK	2.076	0.010245	-7.66277	5.61159	2e-08	1.02e-05	yes
XLOC_012626	XLOC_012626	TMEFF2	chr2:192814746-193059644	LN-CAP-Control	LN-CAP-SRC	OK	4.57289	0.022197	-7.68658	5.09822	3.43e-07	9.81e-05	yes
XLOC_011420	XLOC_011420	ZSCAN18	chr19:58595208-58629793	LN-CAP-Control	LN-CAP-SRC	OK	10.1621	0.046646	-7.76723	4.4402	8.99e-06	0.001331	yes
XLOC_015008	XLOC_015008	ROBO1	chr3:78646387-79817059	LN-CAP-Control	LN-CAP-SRC	OK	1.67293	0.007484	-7.8043	4.6012	4.2e-06	0.000732	yes
XLOC_010647	XLOC_010647	ZNF71	chr19:57106663-57135544	LN-CAP-Control	LN-CAP-SRC	OK	1.33924	0.005832	-7.84326	4.55235	5.31e-06	0.000879	yes
XLOC_010645	XLOC_010645	ZFP28	chr19:57050316-57068170	LN-CAP-Control	LN-CAP-SRC	OK	2.59455	0.010659	-7.92727	5.2465	1.55e-07	5.22e-05	yes
XLOC_011004	XLOC_011004	ZNF676	chr19:22361902-22379753	LN-CAP-Control	LN-CAP-SRC	OK	3.68592	0.013147	-8.13119	5.51771	3.43e-08	1.59e-05	yes
XLOC_001294	XLOC_001294	ID3	chr1:23884408-23886322	LN-CAP-Control	LN-CAP-SRC	OK	9.54177	0.03355	-8.15179	5.26681	1.39e-07	4.75e-05	yes
XLOC_010834	XLOC_010834	ZNF560	chr19:9577030-9609279	LN-CAP-Control	LN-CAP-SRC	OK	1.13033	0.003772	-8.22736	4.57231	4.82e-06	0.000817	yes
XLOC_015214	XLOC_015214	SI	chr3:164696685-164796283	LN-CAP-Control	LN-CAP-SRC	OK	5.94869	0.019356	-8.26366	6.03108	1.63e-09	1.37e-06	yes
XLOC_005838	XLOC_005838	KLHL1	chr13:70274724-70713885	LN-CAP-Control	LN-CAP-SRC	OK	6.65382	0.021522	-8.27225	5.54416	2.95e-08	1.4e-05	yes
XLOC_015700	XLOC_015700	TLL1	chr4:166794409-167024993	LN-CAP-Control	LN-CAP-SRC	OK	2.70753	0.008634	-8.29274	5.71103	1.12e-08	6.48e-06	yes
XLOC_010646	XLOC_010646	ZNF470	chr19:57078889-57094262	LN-CAP-Control	LN-CAP-SRC	OK	1.97589	0.006008	-8.3613	5.53092	3.19e-08	1.49e-05	yes
XLOC_015215	XLOC_015215	SLITRK3	chr3:164904507-164914469	LN-CAP-Control	LN-CAP-SRC	OK	1.87695	0.005534	-8.4058	5.19342	2.06e-07	6.52e-05	yes
XLOC_010876	XLOC_010876	ZNF433	chr19:12125531-12146525	LN-CAP-Control	LN-CAP-SRC	OK	4.60581	0.010679	-8.75255	5.64905	1.61e-08	8.65e-06	yes
XLOC_022735	XLOC_022735	ZC4H2	chrX:64136249-64254593	LN-CAP-Control	LN-CAP-SRC	OK	4.15575	0.009134	-8.82966	4.74537	2.08e-06	0.000412	yes
XLOC_005602	XLOC_005602	DNAJC15	chr13:43597361-43683306	LN-CAP-Control	LN-CAP-SRC	OK	3.73029	0.006622	-9.13791	5.2182	1.81e-07	5.89e-05	yes
XLOC_020844	XLOC_020844	NEFL	chr8:24808468-24814131	LN-CAP-Control	LN-CAP-SRC	OK	2.78408	0.00452	-9.26657	5.58452	2.34e-08	1.16e-05	yes
XLOC_010064	XLOC_010064	ZNF844	chr19:12175545-12188626	LN-CAP-Control	LN-CAP-SRC	OK	5.91386	0.008163	-9.5007	6.13984	8.26e-10	8.3e-07	yes
XLOC_012906	XLOC_012906	ID1	chr20:30193091-30194313	LN-CAP-Control	LN-CAP-SRC	OK	52.5674	0.052902	-9.95665	6.09747	1.08e-09	1.01e-06	yes
XLOC_009984	XLOC_009984	TRIP10	chr19:6739706-6751529	LN-CAP-Control	LN-CAP-SRC	OK	2.71929	0.002106	-10.3347	5.35615	8.5e-08	3.19e-05	yes
XLOC_023081	XLOC_023081	CYorf15B	chrY:21758441-21767698	LN-CAP-Control	LN-CAP-SRC	OK	5.43567	0.003285	-10.6926	5.65387	1.57e-08	8.47e-06	yes
XLOC_023069	XLOC_023069	USP9Y	chrY:14813159-14972768	LN-CAP-Control	LN-CAP-SRC	OK	36.2041	0.021658	-10.7071	7.46889	8.08e-14	6.85e-10	yes
XLOC_023080	XLOC_023080	CYorf15A	chrY:21729234-21752309	LN-CAP-Control	LN-CAP-SRC	OK	17.2438	0.009718	-10.7931	5.69386	1.24e-08	7.04e-06	yes
XLOC_019922	XLOC_019922	ETV1	chr7:13930855-14031050	LN-CAP-Control	LN-CAP-SRC	OK	17.1478	0.00944	-10.827	6.27002	3.61e-10	4.39e-07	yes
XLOC_022351	XLOC_022351	PABPC5	chrX:90689596-90693583	LN-CAP-Control	LN-CAP-SRC	OK	10.3039	0.005608	-10.8435	6.38431	1.72e-10	2.41e-07	yes
XLOC_022352	XLOC_022352	PCDH11X	chrX:91034259-91878228	LN-CAP-Control	LN-CAP-SRC	OK	6.70965	0.003014	-11.1203	5.41689	6.06e-08	2.48e-05	yes
XLOC_017626	XLOC_017626	SLC22A3	chr6:160769424-160876014	LN-CAP-Control	LN-CAP-SRC	OK	38.7935	0.011424	-11.7296	7.85439	4e-15	9e-11	yes
XLOC_023082	XLOC_023082	EIF1AY	chrY:22737610-22755040	LN-CAP-Control	LN-CAP-SRC	OK	35.007	0.008478	-12.0116	6.44423	1.16e-10	1.77e-07	yes
XLOC_011403	XLOC_011403	PEG3,ZIM2	chr19:57285922-57352097	LN-CAP-Control	LN-CAP-SRC	OK	56.3247	0.012542	-12.1328	3.12401	0.001784	0.073771	yes
XLOC_009871	XLOC_009871	CBLN2	chr18:70203914-70211723	LN-CAP-Control	LN-CAP-SRC	OK	32.3599	0.005526	-12.5157	7.39878	1.37e-13	9.98e-10	yes
