# Supplementary material for: Src promotes castration-recurrent prostate cancer through androgen receptor-dependent canonical and non-canonical transcriptional signatures
Source: Oncotarget. 2016 Dec 31;8(6):10324–47. doi: 10.18632/oncotarget.14401 (PMC5354662; doi:10.18632/oncotarget.14401)
Supplement: Supplementary file 5 [file oncotarget-08-10324-s005.xlsx]

## Sheet: Sheet1
test_id	gene_id	gene	locus	sample_1	sample_2	status	value_1	value_2	log2(fold_change)	test_stat	p_value	q_value	significant
XLOC_013606	XLOC_013606	ERG	chr21:39751949-40033704	LN-CAP-Control	V-CAP-Control	OK	0.006601	18.7925	11.4753	-6.07678	1.23e-09	1.11e-06	yes
XLOC_004807	XLOC_004807	RMST	chr12:97858798-97927544	LN-CAP-Control	V-CAP-Control	OK	0.007941	19.1266	11.234	-6.4992	8.07e-11	1.32e-07	yes
XLOC_019968	XLOC_019968	HOXA13	chr7:27236498-27239725	LN-CAP-Control	V-CAP-Control	OK	0.009418	20.2028	11.0669	-6.72408	1.77e-11	4.52e-08	yes
XLOC_007541	XLOC_007541	ITPRIPL2	chr16:19125253-19132952	LN-CAP-Control	V-CAP-Control	OK	0.001141	2.17562	10.8969	-4.08444	4.42e-05	0.004597	yes
XLOC_017458	XLOC_017458	PM20D2	chr6:89855768-89875284	LN-CAP-Control	V-CAP-Control	OK	0.010218	18.9967	10.8605	-7.32418	2.4e-13	1.5e-09	yes
XLOC_015455	XLOC_015455	CWH43	chr4:48988264-49064095	LN-CAP-Control	V-CAP-Control	OK	0.006211	7.19536	10.178	-6.10158	1.05e-09	9.93e-07	yes
XLOC_012603	XLOC_012603	ZNF385B	chr2:180306710-180726232	LN-CAP-Control	V-CAP-Control	OK	0.027006	27.0811	9.96982	-6.32917	2.46e-10	3.19e-07	yes
XLOC_000930	XLOC_000930	PKP1	chr1:201252579-201302121	LN-CAP-Control	V-CAP-Control	OK	0.005135	4.33947	9.72297	-5.63039	1.8e-08	9.35e-06	yes
XLOC_011874	XLOC_011874	SLC4A10	chr2:162480844-162841786	LN-CAP-Control	V-CAP-Control	OK	0.006185	4.93013	9.63871	-5.16423	2.41e-07	7.4e-05	yes
XLOC_002578	XLOC_002578	TDRD1	chr10:115939028-115992063	LN-CAP-Control	V-CAP-Control	OK	0.047211	36.8393	9.60792	-7.16768	7.63e-13	4.4e-09	yes
XLOC_001753	XLOC_001753	S100A10	chr1:151955385-151966714	LN-CAP-Control	V-CAP-Control	OK	0.020482	15.3645	9.55104	-5.6871	1.29e-08	7.29e-06	yes
XLOC_005590	XLOC_005590	FREM2	chr13:39261172-39461267	LN-CAP-Control	V-CAP-Control	OK	0.000947	0.706703	9.54418	-5.64821	1.62e-08	8.67e-06	yes
XLOC_021586	XLOC_021586	CACNA1B	chr9:140772240-141019076	LN-CAP-Control	V-CAP-Control	OK	0.007146	5.17207	9.49939	-6.69684	2.13e-11	5.05e-08	yes
XLOC_020245	XLOC_020245	WNT2	chr7:116916685-116963343	LN-CAP-Control	V-CAP-Control	OK	0.005931	3.92301	9.36938	-4.69313	2.69e-06	0.000511	yes
XLOC_006130	XLOC_006130	NRXN3	chr14:78870092-80330760	LN-CAP-Control	V-CAP-Control	OK	0.00427	2.77352	9.34324	-4.63171	3.63e-06	0.000652	yes
XLOC_017147	XLOC_017147	SLC17A4	chr6:25754926-25781403	LN-CAP-Control	V-CAP-Control	OK	0.013226	8.13573	9.26475	-6.32237	2.58e-10	3.31e-07	yes
XLOC_011197	XLOC_011197	PNMAL1	chr19:46969747-46974820	LN-CAP-Control	V-CAP-Control	OK	0.001817	0.997398	9.10018	-3.46158	0.000537	0.030971	yes
XLOC_011122	XLOC_011122	ATP1A3	chr19:42470733-42498382	LN-CAP-Control	V-CAP-Control	OK	0.008701	4.68989	9.07413	-5.92605	3.1e-09	2.27e-06	yes
XLOC_020651	XLOC_020651	RIMS2	chr8:104512975-105266656	LN-CAP-Control	V-CAP-Control	OK	0.013334	7.07225	9.05087	-5.91643	3.29e-09	2.38e-06	yes
XLOC_016694	XLOC_016694	C5orf42	chr5:37106329-37249530	LN-CAP-Control	V-CAP-Control	OK	0.01016	4.97939	8.93699	-6.61313	3.76e-11	7.37e-08	yes
XLOC_006150	XLOC_006150	CHGA	chr14:93389444-93401638	LN-CAP-Control	V-CAP-Control	OK	0.013386	6.25479	8.86806	-5.78264	7.35e-09	4.56e-06	yes
XLOC_002325	XLOC_002325	ZNF22	chr10:45493145-45500777	LN-CAP-Control	V-CAP-Control	OK	0.026735	12.4334	8.86128	-4.29089	1.78e-05	0.002261	yes
XLOC_019782	XLOC_019782	LOC100131199	chr7:140774031-141180179	LN-CAP-Control	V-CAP-Control	OK	0.004329	1.87244	8.75665	-5.93951	2.86e-09	2.13e-06	yes
XLOC_001597	XLOC_001597	CNN3	chr1:95362506-95392735	LN-CAP-Control	V-CAP-Control	OK	0.021534	8.46605	8.61891	-5.8248	5.72e-09	3.68e-06	yes
XLOC_005335	XLOC_005335	TSPAN8	chr12:71518876-71551779	LN-CAP-Control	V-CAP-Control	OK	0.115348	44.1219	8.57936	-6.10726	1.01e-09	9.71e-07	yes
XLOC_017941	XLOC_017941	CRISP3	chr6:49695091-49712168	LN-CAP-Control	V-CAP-Control	OK	0.241242	91.5845	8.56848	-5.94991	2.68e-09	2.03e-06	yes
XLOC_011877	XLOC_011877	CSRNP3	chr2:166326156-166545917	LN-CAP-Control	V-CAP-Control	OK	0.00607	2.13123	8.45575	-5.12332	3e-07	8.76e-05	yes
XLOC_016686	XLOC_016686	PRLR	chr5:35055801-35230794	LN-CAP-Control	V-CAP-Control	OK	0.002826	0.97147	8.4255	-5.34818	8.88e-08	3.31e-05	yes
XLOC_011823	XLOC_011823	FAM123C	chr2:131513076-131525707	LN-CAP-Control	V-CAP-Control	OK	0.002173	0.721475	8.37515	-3.49259	0.000478	0.028523	yes
XLOC_021904	XLOC_021904	DBC1	chr9:121928907-122131739	LN-CAP-Control	V-CAP-Control	OK	0.004593	1.4884	8.34025	-4.8115	1.5e-06	0.000314	yes
XLOC_014279	XLOC_014279	ZNF619	chr3:40518603-40531728	LN-CAP-Control	V-CAP-Control	OK	0.003949	1.17484	8.21669	-3.72175	0.000198	0.014658	yes
XLOC_014130	XLOC_014130	PHF21B	chr22:45277042-45405809	LN-CAP-Control	V-CAP-Control	OK	0.014279	4.17426	8.19147	-4.89567	9.8e-07	0.000224	yes
XLOC_022430	XLOC_022430	SLC25A43	chrX:118533257-118588437	LN-CAP-Control	V-CAP-Control	OK	0.006489	1.80198	8.11743	-4.62679	3.71e-06	0.000664	yes
XLOC_016585	XLOC_016585	CPLX2	chr5:175223609-175311023	LN-CAP-Control	V-CAP-Control	OK	0.009901	2.61982	8.04774	-4.87342	1.1e-06	0.000246	yes
XLOC_005204	XLOC_005204	TFCP2	chr12:51487538-51566926	LN-CAP-Control	V-CAP-Control	OK	0.015792	4.09605	8.01892	-3.55724	0.000375	0.023844	yes
XLOC_004824	XLOC_004824	MYBPC1	chr12:101988746-102079658	LN-CAP-Control	V-CAP-Control	OK	0.015332	3.8834	7.98462	-5.03897	4.68e-07	0.000127	yes
XLOC_014982	XLOC_014982	CADPS	chr3:62384020-62861064	LN-CAP-Control	V-CAP-Control	OK	0.020692	5.10181	7.94577	-4.85082	1.23e-06	0.00027	yes
XLOC_019609	XLOC_019609	PEG10	chr7:94285636-94299006	LN-CAP-Control	V-CAP-Control	OK	0.062601	14.7965	7.88485	-5.6323	1.78e-08	9.3e-06	yes
XLOC_014499	XLOC_014499	PLA1A	chr3:119316721-119348658	LN-CAP-Control	V-CAP-Control	OK	0.049629	11.5787	7.86608	-5.54409	2.95e-08	1.4e-05	yes
XLOC_011469	XLOC_011469	TRIB2	chr2:12856997-12882858	LN-CAP-Control	V-CAP-Control	OK	0.013477	3.07075	7.83193	-4.32542	1.52e-05	0.002006	yes
XLOC_021912	XLOC_021912	C5	chr9:123714613-123812554	LN-CAP-Control	V-CAP-Control	OK	0.002684	0.609829	7.82808	-4.41949	9.89e-06	0.001427	yes
XLOC_012365	XLOC_012365	LRRTM4	chr2:76974849-77749502	LN-CAP-Control	V-CAP-Control	OK	0.005524	1.25101	7.82325	-3.91978	8.86e-05	0.007884	yes
XLOC_017132	XLOC_017132	ID4	chr6:19837616-19840915	LN-CAP-Control	V-CAP-Control	OK	0.165622	37.3643	7.81762	-5.96155	2.5e-09	1.94e-06	yes
XLOC_000977	XLOC_000977	CD55	chr1:207494816-207534311	LN-CAP-Control	V-CAP-Control	OK	0.012965	2.91221	7.81135	-4.15831	3.21e-05	0.003592	yes
XLOC_013324	XLOC_013324	KCNB1	chr20:47988504-48099181	LN-CAP-Control	V-CAP-Control	OK	0.003471	0.771277	7.79587	-4.43354	9.27e-06	0.001358	yes
XLOC_003239	XLOC_003239	CD44	chr11:35160416-35253949	LN-CAP-Control	V-CAP-Control	OK	0.0049	1.04248	7.73295	-3.85416	0.000116	0.00972	yes
XLOC_022598	XLOC_022598	ASB9	chrX:15262108-15288589	LN-CAP-Control	V-CAP-Control	OK	0.018383	3.87816	7.72089	-3.68948	0.000225	0.016165	yes
XLOC_003577	XLOC_003577	NAALAD2	chr11:89867817-89925779	LN-CAP-Control	V-CAP-Control	OK	0.189395	38.4633	7.66594	-5.97724	2.27e-09	1.79e-06	yes
XLOC_011899	XLOC_011899	DLX1	chr2:172950207-172954401	LN-CAP-Control	V-CAP-Control	OK	0.019048	3.83179	7.65221	-4.14764	3.36e-05	0.003721	yes
XLOC_014223	XLOC_014223	KCNH8	chr3:19190016-19577135	LN-CAP-Control	V-CAP-Control	OK	0.011588	2.25078	7.60165	-5.1795	2.22e-07	6.93e-05	yes
XLOC_014912	XLOC_014912	CAMKV	chr3:49895421-49907369	LN-CAP-Control	V-CAP-Control	OK	0.023015	4.27604	7.53753	-5.41575	6.1e-08	2.49e-05	yes
XLOC_010178	XLOC_010178	ZNF90	chr19:20188802-20231977	LN-CAP-Control	V-CAP-Control	OK	0.006859	1.2409	7.4992	-4.61954	3.85e-06	0.000684	yes
XLOC_006154	XLOC_006154	KIAA1409	chr14:93799564-94173689	LN-CAP-Control	V-CAP-Control	OK	0.008988	1.62574	7.49888	-4.91512	8.87e-07	0.000208	yes
XLOC_003171	XLOC_003171	AMPD3	chr11:10471867-10529126	LN-CAP-Control	V-CAP-Control	OK	0.007369	1.31272	7.47681	-3.6998	0.000216	0.015646	yes
XLOC_021292	XLOC_021292	RORB	chr9:77112251-77302117	LN-CAP-Control	V-CAP-Control	OK	0.004495	0.78735	7.45248	-4.17432	2.99e-05	0.003409	yes
XLOC_022854	XLOC_022854	LRCH2	chrX:114345182-114468635	LN-CAP-Control	V-CAP-Control	OK	0.003833	0.585703	7.25567	-3.89884	9.67e-05	0.008448	yes
XLOC_013345	XLOC_013345	BMP7	chr20:55743808-55841707	LN-CAP-Control	V-CAP-Control	OK	0.008666	1.31409	7.24455	-4.48766	7.2e-06	0.001113	yes
XLOC_011936	XLOC_011936	FAM171B	chr2:187558788-187628512	LN-CAP-Control	V-CAP-Control	OK	0.020338	3.05982	7.23315	-4.99657	5.84e-07	0.000151	yes
XLOC_005313	XLOC_005313	DPY19L2	chr12:63952692-64062354	LN-CAP-Control	V-CAP-Control	OK	0.042653	6.37221	7.22301	-5.17667	2.26e-07	7.02e-05	yes
XLOC_006943	XLOC_006943	DNAJA4	chr15:78556486-78574538	LN-CAP-Control	V-CAP-Control	OK	0.040557	6.03919	7.21824	-4.25781	2.06e-05	0.002552	yes
XLOC_015711	XLOC_015711	WDR17	chr4:176986984-177103979	LN-CAP-Control	V-CAP-Control	OK	0.010661	1.51191	7.14786	-4.27544	1.91e-05	0.002393	yes
XLOC_022619	XLOC_022619	MAP7D2	chrX:20024830-20135114	LN-CAP-Control	V-CAP-Control	OK	0.019178	2.71297	7.14425	-4.46258	8.1e-06	0.001229	yes
XLOC_005994	XLOC_005994	SSTR1	chr14:38677203-38682268	LN-CAP-Control	V-CAP-Control	OK	0.006246	0.873989	7.12847	-3.9817	6.84e-05	0.006476	yes
XLOC_017432	XLOC_017432	CD109	chr6:74405507-74538041	LN-CAP-Control	V-CAP-Control	OK	0.004151	0.576503	7.11784	-3.72081	0.000199	0.014688	yes
XLOC_015587	XLOC_015587	ARHGEF38	chr4:106473776-106552837	LN-CAP-Control	V-CAP-Control	OK	0.054086	7.49714	7.11494	-5.10127	3.37e-07	9.71e-05	yes
XLOC_012097	XLOC_012097	TRPM8	chr2:234826042-234928166	LN-CAP-Control	V-CAP-Control	OK	0.147354	20.3175	7.10729	-5.61543	1.96e-08	1e-05	yes
XLOC_004304	XLOC_004304	KDELC2	chr11:108342832-108369159	LN-CAP-Control	V-CAP-Control	OK	0.007566	1.01646	7.06971	-4.31543	1.59e-05	0.002079	yes
XLOC_011845	XLOC_011845	HNMT	chr2:138721807-138773934	LN-CAP-Control	V-CAP-Control	OK	0.059777	8.0196	7.06779	-3.51675	0.000437	0.026755	yes
XLOC_019990	XLOC_019990	DPY19L2P1	chr7:35129455-35147346	LN-CAP-Control	V-CAP-Control	OK	0.004801	0.644027	7.0677	-3.90747	9.33e-05	0.008209	yes
XLOC_012276	XLOC_012276	NRXN1	chr2:50145642-51259674	LN-CAP-Control	V-CAP-Control	OK	0.014993	2.00111	7.06033	-4.05344	5.05e-05	0.005098	yes
XLOC_000077	XLOC_000077	PTCHD2	chr1:11539294-11597640	LN-CAP-Control	V-CAP-Control	OK	0.011007	1.41253	7.00375	-4.56439	5.01e-06	0.000838	yes
XLOC_005863	XLOC_005863	DZIP1	chr13:96085852-96296957	LN-CAP-Control	V-CAP-Control	OK	0.011592	1.44707	6.96381	-4.24783	2.16e-05	0.002641	yes
XLOC_014070	XLOC_014070	BAIAP2L2	chr22:38480895-38506676	LN-CAP-Control	V-CAP-Control	OK	0.022037	2.70433	6.93921	-4.53125	5.86e-06	0.000946	yes
XLOC_015439	XLOC_015439	NSUN7	chr4:40751913-40812002	LN-CAP-Control	V-CAP-Control	OK	0.005296	0.643846	6.92569	-3.839	0.000124	0.010204	yes
XLOC_020210	XLOC_020210	DPY19L2P2	chr7:102815461-102920913	LN-CAP-Control	V-CAP-Control	OK	0.009057	1.09088	6.91224	-3.67978	0.000233	0.016638	yes
XLOC_017138	XLOC_017138	NRSN1	chr6:24126413-24147757	LN-CAP-Control	V-CAP-Control	OK	0.006804	0.81302	6.90083	-3.79745	0.000146	0.01166	yes
XLOC_017476	XLOC_017476	AIM1	chr6:106959729-107018334	LN-CAP-Control	V-CAP-Control	OK	0.18961	22.5094	6.89134	-5.47941	4.27e-08	1.9e-05	yes
XLOC_001529	XLOC_001529	SLC35D1	chr1:67465014-67520080	LN-CAP-Control	V-CAP-Control	OK	0.012257	1.43153	6.86782	-4.53991	5.63e-06	0.000918	yes
XLOC_012330	XLOC_012330	ADD2	chr2:70889215-70995375	LN-CAP-Control	V-CAP-Control	OK	0.015458	1.80452	6.86708	-4.15792	3.21e-05	0.003596	yes
XLOC_016899	XLOC_016899	SPOCK1	chr5:136310986-136835018	LN-CAP-Control	V-CAP-Control	OK	0.026762	3.11338	6.86214	-4.84841	1.24e-06	0.000272	yes
XLOC_013359	XLOC_013359	SYCP2	chr20:58438617-58507209	LN-CAP-Control	V-CAP-Control	OK	0.116733	13.0473	6.80439	-5.42354	5.84e-08	2.42e-05	yes
XLOC_015510	XLOC_015510	ALB	chr4:74269971-74287129	LN-CAP-Control	V-CAP-Control	OK	0.089865	9.86435	6.77832	-5.02886	4.93e-07	0.000132	yes
XLOC_006018	XLOC_006018	PTGER2	chr14:52781015-52795322	LN-CAP-Control	V-CAP-Control	OK	0.031369	3.42952	6.77251	-4.30717	1.65e-05	0.002143	yes
XLOC_012688	XLOC_012688	2012-03-04	chr2:217122584-217236750	LN-CAP-Control	V-CAP-Control	OK	0.003377	0.36473	6.75515	-3.75902	0.000171	0.013073	yes
XLOC_019591	XLOC_019591	DPY19L2P4	chr7:89748713-89754914	LN-CAP-Control	V-CAP-Control	OK	0.023503	2.43914	6.6974	-4.03722	5.41e-05	0.005367	yes
XLOC_005839	XLOC_005839	DACH1	chr13:72012097-72441330	LN-CAP-Control	V-CAP-Control	OK	0.01982	2.04572	6.68948	-4.07494	4.6e-05	0.004736	yes
XLOC_005759	XLOC_005759	N4BP2L1	chr13:32974859-33002315	LN-CAP-Control	V-CAP-Control	OK	0.024749	2.53152	6.67651	-3.52225	0.000428	0.026417	yes
XLOC_022589	XLOC_022589	MID1	chrX:10413349-10851809	LN-CAP-Control	V-CAP-Control	OK	0.111421	11.3379	6.66898	-3.5203	0.000431	0.02654	yes
XLOC_016430	XLOC_016430	NPY6R	chr5:137136881-137146439	LN-CAP-Control	V-CAP-Control	OK	0.028109	2.83383	6.6556	-4.48492	7.29e-06	0.001124	yes
XLOC_014298	XLOC_014298	ZNF660	chr3:44626455-44637557	LN-CAP-Control	V-CAP-Control	OK	0.019631	1.93043	6.61964	-4.17889	2.93e-05	0.003357	yes
XLOC_017435	XLOC_017435	IRAK1BP1	chr6:79577188-79608320	LN-CAP-Control	V-CAP-Control	OK	0.018383	1.74447	6.56829	-3.62475	0.000289	0.019681	yes
XLOC_006015	XLOC_006015	GNG2	chr14:52327049-52436518	LN-CAP-Control	V-CAP-Control	OK	0.009771	0.919239	6.55572	-3.94507	7.98e-05	0.007272	yes
XLOC_017949	XLOC_017949	PKHD1	chr6:51480144-51952423	LN-CAP-Control	V-CAP-Control	OK	0.002323	0.211873	6.51076	-3.29585	0.000981	0.048334	yes
XLOC_009590	XLOC_009590	EMILIN2	chr18:2847027-2914090	LN-CAP-Control	V-CAP-Control	OK	0.006238	0.568483	6.50993	-3.9428	8.05e-05	0.007332	yes
XLOC_012004	XLOC_012004	UNC80	chr2:210636716-210864024	LN-CAP-Control	V-CAP-Control	OK	0.039514	3.5581	6.4926	-4.78471	1.71e-06	0.000351	yes
XLOC_005181	XLOC_005181	DDN	chr12:49388932-49393088	LN-CAP-Control	V-CAP-Control	OK	0.016039	1.43835	6.48672	-4.14923	3.34e-05	0.003702	yes
XLOC_022892	XLOC_022892	SMARCA1	chrX:128580477-128657460	LN-CAP-Control	V-CAP-Control	OK	0.109802	9.7733	6.47587	-4.79181	1.65e-06	0.000341	yes
XLOC_022171	XLOC_022171	XK	chrX:37545132-37591383	LN-CAP-Control	V-CAP-Control	OK	0.020313	1.71494	6.39958	-4.25865	2.06e-05	0.002544	yes
XLOC_020193	XLOC_020193	VGF	chr7:100805789-100808852	LN-CAP-Control	V-CAP-Control	OK	0.038749	3.26064	6.39485	-4.11002	3.96e-05	0.004252	yes
XLOC_021219	XLOC_021219	ANXA2P2	chr9:33624222-33625532	LN-CAP-Control	V-CAP-Control	OK	0.014163	1.18986	6.3925	-3.71595	0.000202	0.014896	yes
XLOC_020593	XLOC_020593	PKIA	chr8:79428335-79515485	LN-CAP-Control	V-CAP-Control	OK	0.17085	14.0402	6.36069	-3.79412	0.000148	0.011772	yes
XLOC_019998	XLOC_019998	TARP	chr7:38299243-38313248	LN-CAP-Control	V-CAP-Control	OK	0.732969	60.1654	6.35904	-5.01649	5.26e-07	0.000139	yes
XLOC_022609	XLOC_022609	RAI2	chrX:17818168-17879457	LN-CAP-Control	V-CAP-Control	OK	0.03893	3.05154	6.29253	-3.45769	0.000545	0.031264	yes
XLOC_020194	XLOC_020194	C7orf52	chr7:100813773-100823557	LN-CAP-Control	V-CAP-Control	OK	0.007981	0.624906	6.29088	-3.46842	0.000524	0.030392	yes
XLOC_005888	XLOC_005888	IRS2	chr13:110406183-110438914	LN-CAP-Control	V-CAP-Control	OK	0.211237	15.9238	6.23618	-4.98871	6.08e-07	0.000155	yes
XLOC_015511	XLOC_015511	AFP	chr4:74301932-74321492	LN-CAP-Control	V-CAP-Control	OK	0.006608	0.494529	6.22564	-3.40617	0.000659	0.036136	yes
XLOC_023028	XLOC_023028	MPP1	chrX:154006958-154033802	LN-CAP-Control	V-CAP-Control	OK	0.053116	3.93437	6.21083	-3.76057	0.00017	0.013014	yes
XLOC_015915	XLOC_015915	CDKL2	chr4:76501703-76555721	LN-CAP-Control	V-CAP-Control	OK	0.010874	0.797541	6.19657	-3.85667	0.000115	0.00965	yes
XLOC_013616	XLOC_013616	PLAC4	chr21:42539727-42648524	LN-CAP-Control	V-CAP-Control	OK	0.019186	1.36925	6.15721	-3.14533	0.001659	0.070333	yes
XLOC_008749	XLOC_008749	KCNH6	chr17:61600694-61626338	LN-CAP-Control	V-CAP-Control	OK	0.021749	1.54787	6.15318	-3.49147	0.00048	0.028588	yes
XLOC_020597	XLOC_020597	FABP5	chr8:82192784-82197008	LN-CAP-Control	V-CAP-Control	OK	0.11854	8.42813	6.15176	-4.09512	4.22e-05	0.004471	yes
XLOC_015167	XLOC_015167	PLOD2	chr3:145787227-145879282	LN-CAP-Control	V-CAP-Control	OK	0.04887	3.45072	6.14181	-3.75496	0.000173	0.013268	yes
XLOC_006498	XLOC_006498	PLEK2	chr14:67853699-67878828	LN-CAP-Control	V-CAP-Control	OK	0.021109	1.4893	6.14067	-3.68123	0.000232	0.016563	yes
XLOC_005556	XLOC_005556	ATP8A2	chr13:25946208-26595420	LN-CAP-Control	V-CAP-Control	OK	0.023272	1.63859	6.13774	-4.24398	2.2e-05	0.002684	yes
XLOC_005163	XLOC_005163	COL2A1	chr12:48366747-48398285	LN-CAP-Control	V-CAP-Control	OK	0.002622	0.184356	6.13559	-3.04564	0.002322	0.088953	yes
XLOC_001547	XLOC_001547	SLC44A5	chr1:75667815-76076799	LN-CAP-Control	V-CAP-Control	OK	0.050207	3.40036	6.08165	-3.6335	0.00028	0.019211	yes
XLOC_015176	XLOC_015176	TM4SF1	chr3:149086804-149095568	LN-CAP-Control	V-CAP-Control	OK	0.172423	11.2436	6.02701	-4.43168	9.35e-06	0.001365	yes
XLOC_006836	XLOC_006836	SCG3	chr15:51973549-52013223	LN-CAP-Control	V-CAP-Control	OK	0.059727	3.88569	6.02364	-3.99351	6.51e-05	0.006222	yes
XLOC_014174	XLOC_014174	LMCD1	chr3:8543510-8609806	LN-CAP-Control	V-CAP-Control	OK	0.023224	1.4942	6.00762	-3.77806	0.000158	0.012359	yes
XLOC_005093	XLOC_005093	RERG	chr12:15260715-15374411	LN-CAP-Control	V-CAP-Control	OK	0.050573	3.23327	5.99848	-3.78756	0.000152	0.012023	yes
XLOC_014290	XLOC_014290	ZNF662	chr3:42947401-42960825	LN-CAP-Control	V-CAP-Control	OK	0.014751	0.942444	5.99749	-3.5888	0.000332	0.02175	yes
XLOC_006443	XLOC_006443	CDKL1	chr14:50796719-50862617	LN-CAP-Control	V-CAP-Control	OK	0.025702	1.63784	5.9938	-3.56273	0.000367	0.023504	yes
XLOC_009953	XLOC_009953	ATCAY	chr19:3880617-3928080	LN-CAP-Control	V-CAP-Control	OK	0.008915	0.56256	5.9797	-3.7935	0.000149	0.011789	yes
XLOC_013578	XLOC_013578	TIAM1	chr21:32490735-32931290	LN-CAP-Control	V-CAP-Control	OK	0.006663	0.415729	5.96333	-3.73019	0.000191	0.014298	yes
XLOC_023141	XLOC_023141	CD24	chrY:21094584-21239302	LN-CAP-Control	V-CAP-Control	OK	1.37296	85.4922	5.96043	-4.88433	1.04e-06	0.000235	yes
XLOC_007503	XLOC_007503	SEC14L5	chr16:5008317-5069156	LN-CAP-Control	V-CAP-Control	OK	0.002315	0.143585	5.95501	-3.2595	0.001116	0.05276	yes
XLOC_021709	XLOC_021709	GNE	chr9:36214438-36277053	LN-CAP-Control	V-CAP-Control	OK	0.037536	2.26232	5.91339	-3.68457	0.000229	0.016406	yes
XLOC_013434	XLOC_013434	HUNK	chr21:33245627-33376377	LN-CAP-Control	V-CAP-Control	OK	0.004116	0.244335	5.89141	-3.50071	0.000464	0.027929	yes
XLOC_021900	XLOC_021900	TNC	chr9:117782804-117880486	LN-CAP-Control	V-CAP-Control	OK	0.006467	0.382328	5.88551	-3.81796	0.000135	0.010902	yes
XLOC_018093	XLOC_018093	ECHDC1	chr6:127609856-127664754	LN-CAP-Control	V-CAP-Control	OK	0.108421	6.27445	5.85477	-3.47463	0.000512	0.029878	yes
XLOC_004373	XLOC_004373	SCN3B	chr11:123499894-123525315	LN-CAP-Control	V-CAP-Control	OK	0.014419	0.833388	5.8529	-3.55424	0.000379	0.024008	yes
XLOC_020970	XLOC_020970	IL7	chr8:79645006-79717758	LN-CAP-Control	V-CAP-Control	OK	0.022298	1.27758	5.84034	-3.14022	0.001688	0.071171	yes
XLOC_022390	XLOC_022390	MUM1L1	chrX:105412297-105452949	LN-CAP-Control	V-CAP-Control	OK	0.042179	2.41376	5.8386	-3.57195	0.000354	0.02288	yes
XLOC_016588	XLOC_016588	ARL10	chr5:175792501-175800503	LN-CAP-Control	V-CAP-Control	OK	0.01198	0.676604	5.81957	-3.45877	0.000543	0.031208	yes
XLOC_002961	XLOC_002961	PSD	chr10:104162375-104178901	LN-CAP-Control	V-CAP-Control	OK	0.019786	1.11334	5.81425	-3.88996	0.0001	0.008702	yes
XLOC_015550	XLOC_015550	ARHGAP24	chr4:86396283-86923823	LN-CAP-Control	V-CAP-Control	OK	0.020778	1.15912	5.80183	-3.26284	0.001103	0.052339	yes
XLOC_016340	XLOC_016340	RHOBTB3	chr5:95066849-95132071	LN-CAP-Control	V-CAP-Control	OK	0.610904	33.6723	5.78447	-4.86543	1.14e-06	0.000254	yes
XLOC_010345	XLOC_010345	TMEM145	chr19:42817476-42829214	LN-CAP-Control	V-CAP-Control	OK	0.013766	0.758636	5.78426	-3.16099	0.001572	0.067454	yes
XLOC_007400	XLOC_007400	NME4	chr16:447191-450754	LN-CAP-Control	V-CAP-Control	OK	0.307689	16.7101	5.7631	-4.40433	1.06e-05	0.001515	yes
XLOC_019397	XLOC_019397	ITGB8	chr7:20370724-20455382	LN-CAP-Control	V-CAP-Control	OK	0.039899	2.13257	5.7401	-4.23619	2.27e-05	0.002754	yes
XLOC_021395	XLOC_021395	AKAP2,PALM2,PALM2-AKAP2	chr9:112403067-112934791	LN-CAP-Control	V-CAP-Control	OK	0.076043	4.046	5.73354	-3.93065	8.47e-05	0.007612	yes
XLOC_014498	XLOC_014498	ADPRH	chr3:119298522-119308792	LN-CAP-Control	V-CAP-Control	OK	0.013987	0.741151	5.72761	-3.54951	0.000386	0.024363	yes
XLOC_004359	XLOC_004359	MCAM	chr11:119179233-119187840	LN-CAP-Control	V-CAP-Control	OK	0.021715	1.13455	5.70728	-3.77137	0.000162	0.012614	yes
XLOC_012731	XLOC_012731	DOCK10	chr2:225629806-225907330	LN-CAP-Control	V-CAP-Control	OK	0.023364	1.21355	5.69879	-4.08598	4.39e-05	0.004577	yes
XLOC_006560	XLOC_006560	GALC	chr14:88399357-88459907	LN-CAP-Control	V-CAP-Control	OK	0.042109	2.1734	5.68969	-3.62835	0.000285	0.019514	yes
XLOC_006960	XLOC_006960	KIAA1199	chr15:81071711-81243999	LN-CAP-Control	V-CAP-Control	OK	0.031767	1.62675	5.67833	-3.95372	7.69e-05	0.007071	yes
XLOC_013476	XLOC_013476	FAM3B	chr21:42688660-42729654	LN-CAP-Control	V-CAP-Control	OK	0.189843	9.42983	5.63435	-3.60222	0.000316	0.020937	yes
XLOC_006952	XLOC_006952	ANKRD34C	chr15:79575145-79590581	LN-CAP-Control	V-CAP-Control	OK	0.002815	0.139755	5.63342	-3.05712	0.002235	0.086619	yes
XLOC_013614	XLOC_013614	DSCAM	chr21:41384342-42219039	LN-CAP-Control	V-CAP-Control	OK	0.006649	0.329594	5.63147	-3.4903	0.000482	0.028648	yes
XLOC_017597	XLOC_017597	AKAP12	chr6:151561133-151679694	LN-CAP-Control	V-CAP-Control	OK	0.061763	3.06095	5.6311	-4.10079	4.12e-05	0.004383	yes
XLOC_007544	XLOC_007544	TMC5	chr16:19422056-19510434	LN-CAP-Control	V-CAP-Control	OK	0.186576	9.22841	5.62824	-3.21587	0.001301	0.059035	yes
XLOC_002444	XLOC_002444	AGAP11,C10orf116	chr10:88728187-88769960	LN-CAP-Control	V-CAP-Control	OK	0.260737	12.8883	5.62732	-3.89576	9.79e-05	0.008536	yes
XLOC_020141	XLOC_020141	SGCE	chr7:94214535-94285521	LN-CAP-Control	V-CAP-Control	OK	0.087098	4.30302	5.62656	-3.61839	0.000296	0.020056	yes
XLOC_005346	XLOC_005346	CSRP2	chr12:77252495-77272799	LN-CAP-Control	V-CAP-Control	OK	0.049219	2.40019	5.60779	-3.46963	0.000521	0.030306	yes
XLOC_003387	XLOC_003387	SCGB1D2	chr11:62009723-62012280	LN-CAP-Control	V-CAP-Control	OK	0.138932	6.71688	5.59534	-3.29909	0.00097	0.047895	yes
XLOC_007811	XLOC_007811	BCMO1	chr16:81272295-81324747	LN-CAP-Control	V-CAP-Control	OK	0.005785	0.279176	5.5926	-3.0391	0.002373	0.090283	yes
XLOC_001082	XLOC_001082	FMN2	chr1:240255184-240638489	LN-CAP-Control	V-CAP-Control	OK	0.005737	0.274654	5.58118	-3.30169	0.000961	0.04762	yes
XLOC_001799	XLOC_001799	SHE	chr1:154451953-154474526	LN-CAP-Control	V-CAP-Control	OK	0.01089	0.516637	5.56804	-3.55286	0.000381	0.024115	yes
XLOC_000989	XLOC_000989	SYT14	chr1:210111537-210337633	LN-CAP-Control	V-CAP-Control	OK	0.027572	1.29486	5.55346	-3.17034	0.001523	0.066017	yes
XLOC_002044	XLOC_002044	FMOD	chr1:203309751-203320289	LN-CAP-Control	V-CAP-Control	OK	0.020584	0.961923	5.54632	-3.64436	0.000268	0.018577	yes
XLOC_019396	XLOC_019396	HDAC9	chr7:18535368-19036992	LN-CAP-Control	V-CAP-Control	OK	0.010742	0.501477	5.54483	-3.11155	0.001861	0.076062	yes
XLOC_015903	XLOC_015903	ADAMTS3	chr4:73146686-73434516	LN-CAP-Control	V-CAP-Control	OK	0.06602	3.05666	5.53291	-4.23936	2.24e-05	0.002725	yes
XLOC_018094	XLOC_018094	C6orf174,KIAA0408	chr6:127759550-127840500	LN-CAP-Control	V-CAP-Control	OK	0.087204	4.03359	5.53153	-3.9459	7.95e-05	0.007263	yes
XLOC_017678	XLOC_017678	ELOVL2	chr6:10980992-11044624	LN-CAP-Control	V-CAP-Control	OK	0.065533	3.0121	5.5224	-3.98706	6.69e-05	0.006358	yes
XLOC_013837	XLOC_013837	MGAT3	chr22:39853324-39888199	LN-CAP-Control	V-CAP-Control	OK	0.015964	0.725874	5.50681	-3.22538	0.001258	0.057749	yes
XLOC_012649	XLOC_012649	ALS2CR11	chr2:202352143-202483905	LN-CAP-Control	V-CAP-Control	OK	0.088574	4.02181	5.50482	-3.16609	0.001545	0.066629	yes
XLOC_021327	XLOC_021327	SYK	chr9:93564011-93660842	LN-CAP-Control	V-CAP-Control	OK	0.016765	0.756697	5.49619	-3.27556	0.001055	0.050723	yes
XLOC_016950	XLOC_016950	DPYSL3	chr5:146770370-146889619	LN-CAP-Control	V-CAP-Control	OK	0.065728	2.94619	5.4862	-3.72672	0.000194	0.014449	yes
XLOC_011590	XLOC_011590	SPTBN1	chr2:54683453-54898583	LN-CAP-Control	V-CAP-Control	OK	0.327656	14.6722	5.48476	-3.70694	0.00021	0.01532	yes
XLOC_020732	XLOC_020732	KIAA1875	chr8:145162628-145173218	LN-CAP-Control	V-CAP-Control	OK	0.003553	0.158456	5.47875	-3.10868	0.001879	0.076556	yes
XLOC_009044	XLOC_009044	PLD6	chr17:17104308-17109646	LN-CAP-Control	V-CAP-Control	OK	0.090176	3.96379	5.45799	-3.87412	0.000107	0.009137	yes
XLOC_006977	XLOC_006977	ADAMTSL3	chr15:84322837-84708593	LN-CAP-Control	V-CAP-Control	OK	0.02862	1.24629	5.44447	-3.99883	6.37e-05	0.006107	yes
XLOC_011912	XLOC_011912	HOXD8	chr2:176994421-176997423	LN-CAP-Control	V-CAP-Control	OK	0.07003	3.03552	5.43782	-3.08623	0.002027	0.080767	yes
XLOC_012292	XLOC_012292	BCL11A	chr2:60678301-60780633	LN-CAP-Control	V-CAP-Control	OK	0.046642	2.00539	5.42612	-3.04017	0.002364	0.090048	yes
XLOC_003543	XLOC_003543	SERPINH1	chr11:75273169-75283846	LN-CAP-Control	V-CAP-Control	OK	0.023675	1.01273	5.41872	-3.41829	0.00063	0.034921	yes
XLOC_020478	XLOC_020478	NEFM	chr8:24771273-24776606	LN-CAP-Control	V-CAP-Control	OK	0.012306	0.519326	5.39919	-3.04089	0.002359	0.08994	yes
XLOC_020707	XLOC_020707	BAI1	chr8:143545376-143626368	LN-CAP-Control	V-CAP-Control	OK	0.010985	0.455137	5.37276	-3.3384	0.000843	0.043334	yes
XLOC_012725	XLOC_012725	SCG2	chr2:224461657-224467217	LN-CAP-Control	V-CAP-Control	OK	0.008521	0.351258	5.36537	-3.15329	0.001614	0.068752	yes
XLOC_010500	XLOC_010500	KLK2	chr19:51376688-51383823	LN-CAP-Control	V-CAP-Control	OK	2.67136	107.578	5.33166	-4.06344	4.84e-05	0.004931	yes
XLOC_016200	XLOC_016200	NPR3	chr5:32711664-32787254	LN-CAP-Control	V-CAP-Control	OK	0.086424	3.47241	5.32836	-3.75092	0.000176	0.013452	yes
XLOC_020976	XLOC_020976	PMP2	chr8:82352563-82359719	LN-CAP-Control	V-CAP-Control	OK	0.008366	0.326722	5.28736	-3.0785	0.00208	0.082324	yes
XLOC_000034	XLOC_000034	TNFRSF14	chr1:2487804-2495267	LN-CAP-Control	V-CAP-Control	OK	0.034652	1.34807	5.28182	-3.38175	0.00072	0.038668	yes
XLOC_021647	XLOC_021647	ELAVL2	chr9:23690102-23826063	LN-CAP-Control	V-CAP-Control	OK	0.117086	4.49247	5.26186	-3.30673	0.000944	0.047041	yes
XLOC_014857	XLOC_014857	LRRC2	chr3:46556877-46608011	LN-CAP-Control	V-CAP-Control	OK	0.009045	0.346775	5.26075	-3.21668	0.001297	0.058904	yes
XLOC_017584	XLOC_017584	SAMD5	chr6:147829827-147891157	LN-CAP-Control	V-CAP-Control	OK	0.128364	4.8542	5.24092	-4.12088	3.77e-05	0.004095	yes
XLOC_020378	XLOC_020378	SHH	chr7:155595557-155604967	LN-CAP-Control	V-CAP-Control	OK	0.0974	3.65319	5.22909	-3.40967	0.00065	0.035805	yes
XLOC_021793	XLOC_021793	DIRAS2	chr9:93372113-93405108	LN-CAP-Control	V-CAP-Control	OK	0.03321	1.24281	5.22585	-3.53979	0.0004	0.025037	yes
XLOC_009624	XLOC_009624	ANKRD30B	chr18:14748238-14852737	LN-CAP-Control	V-CAP-Control	OK	0.00773	0.285488	5.20676	-3.0238	0.002496	0.093469	yes
XLOC_016702	XLOC_016702	DAB2	chr5:39371779-39425335	LN-CAP-Control	V-CAP-Control	OK	0.007987	0.289408	5.17922	-3.02403	0.002494	0.093415	yes
XLOC_016580	XLOC_016580	C5orf47	chr5:173416161-173433143	LN-CAP-Control	V-CAP-Control	OK	0.019579	0.709021	5.17848	-3.00727	0.002636	0.097182	yes
XLOC_019927	XLOC_019927	SOSTDC1	chr7:16501105-16505474	LN-CAP-Control	V-CAP-Control	OK	0.019738	0.714619	5.17811	-3.01804	0.002544	0.094759	yes
XLOC_020034	XLOC_020034	TNS3	chr7:47314751-47621742	LN-CAP-Control	V-CAP-Control	OK	0.021396	0.771321	5.17189	-3.64098	0.000272	0.018753	yes
XLOC_006091	XLOC_006091	PAPLN	chr14:73704204-73741347	LN-CAP-Control	V-CAP-Control	OK	0.005115	0.183641	5.16612	-3.03834	0.002379	0.090423	yes
XLOC_012584	XLOC_012584	CHN1	chr2:175664041-175870170	LN-CAP-Control	V-CAP-Control	OK	0.079334	2.84665	5.16518	-3.11937	0.001812	0.074632	yes
XLOC_011471	XLOC_011471	FAM84A	chr2:14772809-14780168	LN-CAP-Control	V-CAP-Control	OK	0.097467	3.43209	5.13804	-3.88723	0.000101	0.008757	yes
XLOC_004270	XLOC_004270	MAML2	chr11:95711439-96076344	LN-CAP-Control	V-CAP-Control	OK	0.040828	1.4239	5.12416	-3.48333	0.000495	0.029191	yes
XLOC_006024	XLOC_006024	SAMD4A	chr14:55034636-55260033	LN-CAP-Control	V-CAP-Control	OK	0.106496	3.71075	5.12284	-3.51952	0.000432	0.026588	yes
XLOC_010060	XLOC_010060	ZNF439	chr19:11976843-11980306	LN-CAP-Control	V-CAP-Control	OK	0.094854	3.2907	5.11654	-3.78054	0.000156	0.012273	yes
XLOC_021313	XLOC_021313	DAPK1	chr9:90112755-90323549	LN-CAP-Control	V-CAP-Control	OK	0.115313	3.8939	5.07759	-3.98765	6.67e-05	0.006352	yes
XLOC_007998	XLOC_007998	XYLT1	chr16:17196180-17564738	LN-CAP-Control	V-CAP-Control	OK	0.006535	0.217705	5.05812	-3.1941	0.001403	0.062242	yes
XLOC_015535	XLOC_015535	FRAS1	chr4:78978723-79465423	LN-CAP-Control	V-CAP-Control	OK	0.011014	0.363446	5.04436	-3.20545	0.001349	0.060447	yes
XLOC_016201	XLOC_016201	C5orf23	chr5:32788944-32791819	LN-CAP-Control	V-CAP-Control	OK	0.081988	2.69163	5.03694	-3.57876	0.000345	0.022407	yes
XLOC_005667	XLOC_005667	MBNL2	chr13:97874573-98046374	LN-CAP-Control	V-CAP-Control	OK	0.145168	4.73339	5.02708	-3.47033	0.00052	0.030243	yes
XLOC_000713	XLOC_000713	CHRNB2	chr1:154540256-154552353	LN-CAP-Control	V-CAP-Control	OK	0.091908	2.86938	4.96441	-3.86638	0.00011	0.009354	yes
XLOC_015610	XLOC_015610	UGT8	chr4:115519610-115598202	LN-CAP-Control	V-CAP-Control	OK	0.258315	7.92149	4.93857	-3.54748	0.000389	0.024495	yes
XLOC_019920	XLOC_019920	THSD7A	chr7:11410061-11871824	LN-CAP-Control	V-CAP-Control	OK	0.00398	0.122028	4.9383	-2.99672	0.002729	0.09949	yes
XLOC_007103	XLOC_007103	PLCB2	chr15:40580097-40600174	LN-CAP-Control	V-CAP-Control	OK	0.01068	0.316843	4.89074	-3.08875	0.00201	0.080326	yes
XLOC_018164	XLOC_018164	SYNE1	chr6:152442821-152958534	LN-CAP-Control	V-CAP-Control	OK	0.026433	0.772049	4.86828	-3.00546	0.002652	0.097574	yes
XLOC_010960	XLOC_010960	UNC13A	chr19:17712136-17799008	LN-CAP-Control	V-CAP-Control	OK	0.11122	3.21237	4.85214	-3.99845	6.38e-05	0.006114	yes
XLOC_005376	XLOC_005376	TMCC3	chr12:94960899-95044324	LN-CAP-Control	V-CAP-Control	OK	0.115743	3.28646	4.82753	-3.74947	0.000177	0.013502	yes
XLOC_016857	XLOC_016857	ZNF608	chr5:123972609-124080805	LN-CAP-Control	V-CAP-Control	OK	0.129716	3.67758	4.82532	-3.86291	0.000112	0.009441	yes
XLOC_001612	XLOC_001612	VAV3	chr1:108113781-108507545	LN-CAP-Control	V-CAP-Control	OK	0.115069	3.21164	4.80274	-3.18106	0.001467	0.06429	yes
XLOC_012548	XLOC_012548	DPP4	chr2:162848754-162931052	LN-CAP-Control	V-CAP-Control	OK	0.051013	1.40719	4.78582	-3.29914	0.00097	0.047895	yes
XLOC_013460	XLOC_013460	SIM2	chr21:38071990-38122510	LN-CAP-Control	V-CAP-Control	OK	0.909088	25.0419	4.78378	-3.13516	0.001718	0.072031	yes
XLOC_022174	XLOC_022174	SYTL5	chrX:37865834-37988073	LN-CAP-Control	V-CAP-Control	OK	0.054558	1.48854	4.76997	-3.01596	0.002562	0.095176	yes
XLOC_006761	XLOC_006761	THBS1	chr15:39873279-39889668	LN-CAP-Control	V-CAP-Control	OK	0.314192	8.35659	4.7332	-4.00035	6.32e-05	0.006073	yes
XLOC_019964	XLOC_019964	HOXA9	chr7:27202056-27205149	LN-CAP-Control	V-CAP-Control	OK	0.144372	3.82154	4.72629	-3.33243	0.000861	0.044063	yes
XLOC_016001	XLOC_016001	LEF1	chr4:108968700-109097586	LN-CAP-Control	V-CAP-Control	OK	0.887446	23.4866	4.72604	-3.01599	0.002561	0.095176	yes
XLOC_002568	XLOC_002568	ACSL5	chr10:114133915-114188138	LN-CAP-Control	V-CAP-Control	OK	0.404651	10.4964	4.69708	-3.68193	0.000231	0.01654	yes
XLOC_017997	XLOC_017997	ELOVL4	chr6:80624528-80657315	LN-CAP-Control	V-CAP-Control	OK	0.162254	4.16596	4.68232	-3.38251	0.000718	0.038611	yes
XLOC_005884	XLOC_005884	EFNB2	chr13:107142095-107187337	LN-CAP-Control	V-CAP-Control	OK	1.24776	31.5235	4.65901	-4.14075	3.46e-05	0.003815	yes
XLOC_005893	XLOC_005893	ANKRD10	chr13:111530886-111567416	LN-CAP-Control	V-CAP-Control	OK	2.21846	55.6501	4.64875	-4.11512	3.87e-05	0.004173	yes
XLOC_015843	XLOC_015843	ATP8A1	chr4:42410391-42659122	LN-CAP-Control	V-CAP-Control	OK	2.08408	51.1922	4.61844	-3.64149	0.000271	0.018739	yes
XLOC_003720	XLOC_003720	DDX25	chr11:125774271-125793005	LN-CAP-Control	V-CAP-Control	OK	0.066455	1.61092	4.59937	-3.00985	0.002614	0.096492	yes
XLOC_011860	XLOC_011860	FMNL2	chr2:153191750-153506348	LN-CAP-Control	V-CAP-Control	OK	0.100723	2.44023	4.59855	-3.52417	0.000425	0.026255	yes
XLOC_001068	XLOC_001068	SLC35F3	chr1:234040678-234460262	LN-CAP-Control	V-CAP-Control	OK	0.073624	1.61449	4.45475	-3.02503	0.002486	0.093245	yes
XLOC_008531	XLOC_008531	RASL10B	chr17:34058678-34070540	LN-CAP-Control	V-CAP-Control	OK	0.106714	2.32717	4.44675	-3.27171	0.001069	0.051235	yes
XLOC_020981	XLOC_020981	SLC10A5	chr8:82605890-82607207	LN-CAP-Control	V-CAP-Control	OK	0.483849	10.4813	4.43712	-3.25633	0.001129	0.053241	yes
XLOC_021977	XLOC_021977	PTGES	chr9:132500614-132515344	LN-CAP-Control	V-CAP-Control	OK	0.135905	2.92818	4.42933	-3.0995	0.001938	0.078329	yes
XLOC_015005	XLOC_015005	CNTN3	chr3:74311721-74570343	LN-CAP-Control	V-CAP-Control	OK	0.091234	1.95417	4.42083	-3.30072	0.000964	0.047713	yes
XLOC_011766	XLOC_011766	ACOXL	chr2:111490149-111875799	LN-CAP-Control	V-CAP-Control	OK	0.247133	4.92824	4.31771	-3.32927	0.000871	0.044405	yes
XLOC_000455	XLOC_000455	LPHN2	chr1:82266081-82458107	LN-CAP-Control	V-CAP-Control	OK	0.168908	3.25223	4.26712	-3.38674	0.000707	0.038226	yes
XLOC_007031	XLOC_007031	IGF1R	chr15:99192760-99507759	LN-CAP-Control	V-CAP-Control	OK	0.557635	10.6979	4.26186	-3.83767	0.000124	0.010251	yes
XLOC_004717	XLOC_004717	KIF5A	chr12:57943846-57978554	LN-CAP-Control	V-CAP-Control	OK	0.054813	0.999891	4.18917	-3.00704	0.002638	0.097183	yes
XLOC_016503	XLOC_016503	ABLIM3	chr5:148521053-148639999	LN-CAP-Control	V-CAP-Control	OK	0.06069	1.09648	4.17528	-3.01597	0.002562	0.095176	yes
XLOC_002510	XLOC_002510	CNNM1	chr10:101088855-101154087	LN-CAP-Control	V-CAP-Control	OK	0.126477	2.27455	4.16864	-3.22989	0.001238	0.057042	yes
XLOC_008780	XLOC_008780	SOX9	chr17:70117160-70122560	LN-CAP-Control	V-CAP-Control	OK	0.415164	7.41268	4.15824	-3.31843	0.000905	0.045689	yes
XLOC_020228	XLOC_020228	LAMB1	chr7:107564245-107643804	LN-CAP-Control	V-CAP-Control	OK	0.971623	16.6576	4.09964	-3.74387	0.000181	0.01374	yes
XLOC_015842	XLOC_015842	BEND4	chr4:42112869-42154895	LN-CAP-Control	V-CAP-Control	OK	0.412557	5.75459	3.80205	-3.08752	0.002018	0.08059	yes
XLOC_011089	XLOC_011089	RPS16	chr19:39923846-39926618	LN-CAP-Control	V-CAP-Control	OK	6.94496	92.4595	3.73478	-3.2006	0.001371	0.061182	yes
XLOC_003592	XLOC_003592	AMOTL1	chr11:94501507-94609918	LN-CAP-Control	V-CAP-Control	OK	0.469264	6.00899	3.67865	-3.31762	0.000908	0.04574	yes
XLOC_000534	XLOC_000534	KIAA1324	chr1:109656584-109749403	LN-CAP-Control	V-CAP-Control	OK	0.499918	5.77454	3.52994	-3.10854	0.00188	0.076575	yes
XLOC_011326	XLOC_011326	ZNF649	chr19:52392487-52408305	LN-CAP-Control	V-CAP-Control	OK	2.89252	28.776	3.31447	-3.18614	0.001442	0.063628	yes
XLOC_017265	XLOC_017265	HSPA1B	chr6:31795511-31798031	LN-CAP-Control	V-CAP-Control	OK	35.5625	4.2125	-3.07761	3.05871	0.002223	0.086308	yes
XLOC_001051	XLOC_001051	RNF187	chr1:228675067-228683889	LN-CAP-Control	V-CAP-Control	OK	31.0643	3.39243	-3.19487	3.11425	0.001844	0.075576	yes
XLOC_020110	XLOC_020110	SEMA3C	chr7:80371853-80548667	LN-CAP-Control	V-CAP-Control	OK	34.2092	3.70871	-3.20539	3.09121	0.001993	0.079889	yes
XLOC_008944	XLOC_008944	PFN1	chr17:4848946-4851825	LN-CAP-Control	V-CAP-Control	OK	120.057	12.8841	-3.22005	3.06404	0.002184	0.085168	yes
XLOC_016446	XLOC_016446	PURA	chr5:139493707-139499001	LN-CAP-Control	V-CAP-Control	OK	44.5227	4.75688	-3.22645	3.08919	0.002007	0.080266	yes
XLOC_007697	XLOC_007697	NUP93	chr16:56764016-56878677	LN-CAP-Control	V-CAP-Control	OK	42.1606	4.47513	-3.23589	3.12966	0.00175	0.07293	yes
XLOC_002964	XLOC_002964	ACTR1A	chr10:104238985-104262512	LN-CAP-Control	V-CAP-Control	OK	20.8469	2.17408	-3.26136	3.07856	0.00208	0.082324	yes
XLOC_004599	XLOC_004599	TUBA1C	chr12:49658864-49667113	LN-CAP-Control	V-CAP-Control	OK	65.2122	6.78943	-3.26378	3.15759	0.001591	0.067995	yes
XLOC_017233	XLOC_017233	TUBB	chr6:30688156-30693195	LN-CAP-Control	V-CAP-Control	OK	147.673	15.3443	-3.26663	3.01519	0.002568	0.095369	yes
XLOC_007770	XLOC_007770	CYB5B	chr16:69458497-69500167	LN-CAP-Control	V-CAP-Control	OK	19.2964	2.00124	-3.26937	3.02534	0.002484	0.093214	yes
XLOC_003236	XLOC_003236	CAT	chr11:34460471-34493607	LN-CAP-Control	V-CAP-Control	OK	37.1288	3.78593	-3.29382	3.09683	0.001956	0.078827	yes
XLOC_015824	XLOC_015824	SEL1L3	chr4:25749048-25864610	LN-CAP-Control	V-CAP-Control	OK	13.8725	1.38554	-3.32371	3.10757	0.001886	0.076774	yes
XLOC_002067	XLOC_002067	SLC41A1	chr1:205758220-205782161	LN-CAP-Control	V-CAP-Control	OK	13.9973	1.3839	-3.33834	3.13202	0.001736	0.072618	yes
XLOC_010858	XLOC_010858	AP1M2	chr19:10683346-10697991	LN-CAP-Control	V-CAP-Control	OK	29.189	2.85086	-3.35596	3.0617	0.002201	0.085673	yes
XLOC_003570	XLOC_003570	FOLH1B	chr11:89392464-89431886	LN-CAP-Control	V-CAP-Control	OK	144.745	14.0811	-3.36168	3.13079	0.001743	0.072825	yes
XLOC_003188	XLOC_003188	NUCB2	chr11:17298285-17353070	LN-CAP-Control	V-CAP-Control	OK	54.0387	5.24763	-3.36426	3.18504	0.001447	0.063771	yes
XLOC_017685	XLOC_017685	RANBP9	chr6:13621729-13711796	LN-CAP-Control	V-CAP-Control	OK	14.2977	1.34439	-3.41076	3.04666	0.002314	0.088728	yes
XLOC_001507	XLOC_001507	DHCR24	chr1:55315299-55352921	LN-CAP-Control	V-CAP-Control	OK	33.456	3.14362	-3.41177	3.31787	0.000907	0.045736	yes
XLOC_001028	XLOC_001028	DEGS1	chr1:224370927-224381142	LN-CAP-Control	V-CAP-Control	OK	79.76	7.43642	-3.42299	3.23023	0.001237	0.056999	yes
XLOC_014896	XLOC_014896	LAMB2	chr3:49158546-49170599	LN-CAP-Control	V-CAP-Control	OK	16.2462	1.51076	-3.42675	3.33148	0.000864	0.044132	yes
XLOC_010079	XLOC_010079	NACC1	chr19:13229108-13251959	LN-CAP-Control	V-CAP-Control	OK	11.2601	1.03422	-3.44461	3.18317	0.001457	0.063997	yes
XLOC_003108	XLOC_003108	STIM1	chr11:3876932-4114440	LN-CAP-Control	V-CAP-Control	OK	8.12196	0.734037	-3.4679	3.0485	0.0023	0.088427	yes
XLOC_002499	XLOC_002499	PGAM1	chr10:99186026-99193198	LN-CAP-Control	V-CAP-Control	OK	34.9051	3.13003	-3.47919	3.19751	0.001386	0.061724	yes
XLOC_015982	XLOC_015982	H2AFZ	chr4:100869243-100871512	LN-CAP-Control	V-CAP-Control	OK	117.821	10.3478	-3.50921	3.2666	0.001088	0.051825	yes
XLOC_016273	XLOC_016273	MARVELD2	chr5:68710938-68737890	LN-CAP-Control	V-CAP-Control	OK	41.2547	3.60633	-3.51595	3.26299	0.001102	0.052323	yes
XLOC_003979	XLOC_003979	MTCH2	chr11:47638857-47664206	LN-CAP-Control	V-CAP-Control	OK	44.3559	3.85939	-3.52268	3.25613	0.001129	0.053267	yes
XLOC_022396	XLOC_022396	PRPS1	chrX:106871653-106894256	LN-CAP-Control	V-CAP-Control	OK	12.8372	1.09084	-3.55681	3.02146	0.002516	0.094022	yes
XLOC_005705	XLOC_005705	LAMP1	chr13:113951468-113977741	LN-CAP-Control	V-CAP-Control	OK	23.6857	2.0079	-3.56026	3.19649	0.001391	0.061888	yes
XLOC_011479	XLOC_011479	RHOB	chr2:20646834-20649201	LN-CAP-Control	V-CAP-Control	OK	43.3933	3.66849	-3.56421	3.31277	0.000924	0.046323	yes
XLOC_014462	XLOC_014462	ALCAM	chr3:105085712-105295744	LN-CAP-Control	V-CAP-Control	OK	49.5216	4.14723	-3.57784	3.35821	0.000784	0.041058	yes
XLOC_010819	XLOC_010819	NDUFA7	chr19:8376233-8386280	LN-CAP-Control	V-CAP-Control	OK	84.7627	6.89369	-3.62008	3.13139	0.00174	0.072732	yes
XLOC_013174	XLOC_013174	JAG1	chr20:10618331-10654694	LN-CAP-Control	V-CAP-Control	OK	18.2668	1.48357	-3.62208	3.39729	0.000681	0.037066	yes
XLOC_016048	XLOC_016048	SLC7A11	chr4:139085247-139163503	LN-CAP-Control	V-CAP-Control	OK	4.37576	0.354001	-3.62771	3.06991	0.002141	0.084107	yes
XLOC_003802	XLOC_003802	TRIM68	chr11:4619901-4629437	LN-CAP-Control	V-CAP-Control	OK	6.7612	0.545446	-3.63177	3.02313	0.002502	0.093629	yes
XLOC_011927	XLOC_011927	SSFA2	chr2:182756471-182795464	LN-CAP-Control	V-CAP-Control	OK	31.5082	2.52865	-3.63929	3.27672	0.00105	0.050601	yes
XLOC_010023	XLOC_010023	PIN1	chr19:9945998-9960358	LN-CAP-Control	V-CAP-Control	OK	21.2772	1.70485	-3.6416	3.00396	0.002665	0.097866	yes
XLOC_015465	XLOC_015465	SRD5A3	chr4:56212408-56237866	LN-CAP-Control	V-CAP-Control	OK	13.1083	1.03341	-3.66499	3.07652	0.002094	0.082728	yes
XLOC_022265	XLOC_022265	TSPYL2	chrX:53111541-53117728	LN-CAP-Control	V-CAP-Control	OK	16.9079	1.31149	-3.68842	3.34501	0.000823	0.042568	yes
XLOC_023017	XLOC_023017	FLNA	chrX:153576899-153603006	LN-CAP-Control	V-CAP-Control	OK	9.75304	0.730458	-3.73898	3.0969	0.001956	0.078822	yes
XLOC_012682	XLOC_012682	BARD1	chr2:215593274-215674428	LN-CAP-Control	V-CAP-Control	OK	21.5643	1.60049	-3.75205	3.31026	0.000932	0.046627	yes
XLOC_005940	XLOC_005940	ABHD4	chr14:23067146-23081265	LN-CAP-Control	V-CAP-Control	OK	9.9903	0.736833	-3.76112	3.20561	0.001348	0.060438	yes
XLOC_016278	XLOC_016278	GTF2H2B	chr5:69711196-69746189	LN-CAP-Control	V-CAP-Control	OK	56.0596	4.13039	-3.76261	3.50813	0.000451	0.027373	yes
XLOC_009052	XLOC_009052	TOM1L2	chr17:17746821-17875784	LN-CAP-Control	V-CAP-Control	OK	8.72069	0.639344	-3.76978	3.17989	0.001473	0.064443	yes
XLOC_016971	XLOC_016971	ANXA6	chr5:150480266-150537443	LN-CAP-Control	V-CAP-Control	OK	19.2506	1.4019	-3.77945	3.18609	0.001442	0.063628	yes
XLOC_009510	XLOC_009510	CBX4	chr17:77806954-77813213	LN-CAP-Control	V-CAP-Control	OK	45.1069	3.26922	-3.78633	3.61941	0.000295	0.019989	yes
XLOC_015698	XLOC_015698	CPE	chr4:166300096-166419482	LN-CAP-Control	V-CAP-Control	OK	36.5357	2.64159	-3.78983	3.26759	0.001085	0.051769	yes
XLOC_022426	XLOC_022426	IL13RA1	chrX:117861558-117928496	LN-CAP-Control	V-CAP-Control	OK	4.35027	0.299964	-3.85825	3.05896	0.002221	0.086266	yes
XLOC_013235	XLOC_013235	SNTA1	chr20:31995762-32031698	LN-CAP-Control	V-CAP-Control	OK	8.0898	0.556864	-3.86071	3.07147	0.00213	0.083815	yes
XLOC_022532	XLOC_022532	ABCD1	chrX:152990322-153010216	LN-CAP-Control	V-CAP-Control	OK	5.71319	0.393176	-3.86105	3.11135	0.001862	0.076073	yes
XLOC_001880	XLOC_001880	IGSF8	chr1:160061129-160068408	LN-CAP-Control	V-CAP-Control	OK	6.80898	0.466092	-3.86875	3.10206	0.001922	0.077755	yes
XLOC_001347	XLOC_001347	SDC3	chr1:31342312-31381480	LN-CAP-Control	V-CAP-Control	OK	4.28207	0.284483	-3.9119	3.28214	0.00103	0.050034	yes
XLOC_004351	XLOC_004351	BCL9L	chr11:118754540-118781613	LN-CAP-Control	V-CAP-Control	OK	2.92767	0.192325	-3.92814	3.20142	0.001368	0.061073	yes
XLOC_016448	XLOC_016448	C5orf32	chr5:139554652-139623374	LN-CAP-Control	V-CAP-Control	OK	17.2211	1.09674	-3.97288	3.10317	0.001915	0.077575	yes
XLOC_007470	XLOC_007470	ZG16B	chr16:2880172-2882285	LN-CAP-Control	V-CAP-Control	OK	21.2098	1.34952	-3.97421	3.20218	0.001364	0.060979	yes
XLOC_014502	XLOC_014502	NDUFB4	chr3:120315127-120321258	LN-CAP-Control	V-CAP-Control	OK	224.582	14.2735	-3.97583	3.18031	0.001471	0.064381	yes
XLOC_015230	XLOC_015230	RPL22L1	chr3:170582664-170588045	LN-CAP-Control	V-CAP-Control	OK	65.0485	4.12763	-3.97813	3.57056	0.000356	0.022975	yes
XLOC_009179	XLOC_009179	C17orf37	chr17:37885408-37886788	LN-CAP-Control	V-CAP-Control	OK	35.2397	2.21099	-3.99444	3.2278	0.001247	0.057356	yes
XLOC_006565	XLOC_006565	C14orf143	chr14:90263468-90421089	LN-CAP-Control	V-CAP-Control	OK	57.4207	3.57493	-4.00558	3.34105	0.000835	0.04308	yes
XLOC_008090	XLOC_008090	PRSS8	chr16:31142753-31147151	LN-CAP-Control	V-CAP-Control	OK	14.6364	0.906708	-4.01278	3.32522	0.000883	0.044893	yes
XLOC_015754	XLOC_015754	DGKQ	chr4:952674-967344	LN-CAP-Control	V-CAP-Control	OK	3.57762	0.220912	-4.01746	3.18356	0.001455	0.06395	yes
XLOC_015635	XLOC_015635	HSPA4L	chr4:128703452-128754526	LN-CAP-Control	V-CAP-Control	OK	2.82042	0.172894	-4.02795	3.01417	0.002577	0.095599	yes
XLOC_008565	XLOC_008565	ERBB2	chr17:37844392-37884915	LN-CAP-Control	V-CAP-Control	OK	15.5891	0.930942	-4.06571	3.28023	0.001037	0.050223	yes
XLOC_022328	XLOC_022328	SLC16A2	chrX:73641084-73753752	LN-CAP-Control	V-CAP-Control	OK	2.26816	0.134124	-4.07988	3.05713	0.002235	0.086619	yes
XLOC_021694	XLOC_021694	KIAA1539	chr9:35104117-35115893	LN-CAP-Control	V-CAP-Control	OK	2.97901	0.175894	-4.08205	3.06807	0.002154	0.084436	yes
XLOC_007531	XLOC_007531	C16orf45	chr16:15528324-15682116	LN-CAP-Control	V-CAP-Control	OK	4.43271	0.257951	-4.10302	3.10893	0.001878	0.076518	yes
XLOC_006819	XLOC_006819	SQRDL	chr15:45927255-45983479	LN-CAP-Control	V-CAP-Control	OK	9.99591	0.579771	-4.10778	3.32624	0.00088	0.044764	yes
XLOC_001719	XLOC_001719	HIST2H2BE	chr1:149856009-149858232	LN-CAP-Control	V-CAP-Control	OK	108.438	6.25717	-4.11521	3.73799	0.000185	0.013991	yes
XLOC_015926	XLOC_015926	ANKRD56	chr4:77816081-77819002	LN-CAP-Control	V-CAP-Control	OK	5.7	0.327895	-4.11966	3.23788	0.001204	0.055823	yes
XLOC_008175	XLOC_008175	ATP6V0D1	chr16:67471916-67515089	LN-CAP-Control	V-CAP-Control	OK	19.2369	1.10628	-4.12009	3.41929	0.000628	0.034836	yes
XLOC_007401	XLOC_007401	DECR2	chr16:451857-462487	LN-CAP-Control	V-CAP-Control	OK	7.16742	0.407287	-4.13734	3.0852	0.002034	0.081019	yes
XLOC_021383	XLOC_021383	NIPSNAP3A	chr9:107509968-107522403	LN-CAP-Control	V-CAP-Control	OK	42.9152	2.38488	-4.1695	3.53751	0.000404	0.025241	yes
XLOC_017686	XLOC_017686	CCDC90A	chr6:13791019-13814789	LN-CAP-Control	V-CAP-Control	OK	15.2955	0.847981	-4.17293	3.24413	0.001178	0.054948	yes
XLOC_018087	XLOC_018087	MAN1A1	chr6:119499266-119670926	LN-CAP-Control	V-CAP-Control	OK	2.92617	0.1611	-4.18299	3.12195	0.001797	0.074153	yes
XLOC_003922	XLOC_003922	SVIP	chr11:22843597-22851382	LN-CAP-Control	V-CAP-Control	OK	162.606	8.90658	-4.19037	3.80483	0.000142	0.011375	yes
XLOC_006780	XLOC_006780	CHP	chr15:41523436-41574083	LN-CAP-Control	V-CAP-Control	OK	24.0846	1.31346	-4.19667	3.65851	0.000254	0.017772	yes
XLOC_021810	XLOC_021810	NINJ1	chr9:95883770-95896570	LN-CAP-Control	V-CAP-Control	OK	10.29	0.5607	-4.19787	3.28119	0.001034	0.050116	yes
XLOC_008555	XLOC_008555	PSMB3	chr17:36909001-36920478	LN-CAP-Control	V-CAP-Control	OK	49.3866	2.69103	-4.19789	3.46525	0.00053	0.03067	yes
XLOC_009088	XLOC_009088	ALDOC	chr17:26900132-26903951	LN-CAP-Control	V-CAP-Control	OK	22.542	1.22505	-4.2017	3.61346	0.000302	0.020313	yes
XLOC_008275	XLOC_008275	GALNS	chr16:88880141-88923374	LN-CAP-Control	V-CAP-Control	OK	2.28253	0.123792	-4.20464	2.9954	0.002741	0.099825	yes
XLOC_010859	XLOC_010859	LOC147727	chr19:10762537-10764548	LN-CAP-Control	V-CAP-Control	OK	8.60453	0.463631	-4.21405	3.30598	0.000946	0.047104	yes
XLOC_022187	XLOC_022187	KDM6A	chrX:44732422-44971845	LN-CAP-Control	V-CAP-Control	OK	52.725	2.81629	-4.22662	3.81435	0.000137	0.011023	yes
XLOC_008938	XLOC_008938	ALOX15	chr17:4534213-4544960	LN-CAP-Control	V-CAP-Control	OK	20.7093	1.10265	-4.23122	3.68397	0.00023	0.016434	yes
XLOC_013900	XLOC_013900	CRELD2	chr22:50312282-50321186	LN-CAP-Control	V-CAP-Control	OK	11.7864	0.621304	-4.24568	3.29822	0.000973	0.048012	yes
XLOC_013907	XLOC_013907	ADM2	chr22:50920011-50924866	LN-CAP-Control	V-CAP-Control	OK	1.29668	0.068035	-4.25241	3.07787	0.002085	0.08244	yes
XLOC_008556	XLOC_008556	LASP1	chr17:37026111-37078023	LN-CAP-Control	V-CAP-Control	OK	13.6701	0.712253	-4.26249	3.72352	0.000196	0.014566	yes
XLOC_017692	XLOC_017692	TPMT	chr6:18128544-18155374	LN-CAP-Control	V-CAP-Control	OK	9.62999	0.500399	-4.26638	3.4632	0.000534	0.03081	yes
XLOC_003274	XLOC_003274	DDB2	chr11:47236492-47260769	LN-CAP-Control	V-CAP-Control	OK	2.78486	0.143898	-4.27448	3.05073	0.002283	0.087905	yes
XLOC_009479	XLOC_009479	FBF1	chr17:73906617-73937119	LN-CAP-Control	V-CAP-Control	OK	1.51651	0.077564	-4.28922	3.15248	0.001619	0.068891	yes
XLOC_022420	XLOC_022420	PLS3	chrX:114795176-114885179	LN-CAP-Control	V-CAP-Control	OK	14.2816	0.726376	-4.29729	3.13009	0.001748	0.072905	yes
XLOC_015581	XLOC_015581	FLJ20021	chr4:102268933-102270040	LN-CAP-Control	V-CAP-Control	OK	35.4048	1.80039	-4.29757	3.40432	0.000663	0.036324	yes
XLOC_020870	XLOC_020870	GTF2E2	chr8:30436030-30515738	LN-CAP-Control	V-CAP-Control	OK	26.4481	1.32963	-4.31407	3.57562	0.000349	0.022613	yes
XLOC_021705	XLOC_021705	HINT2	chr9:35812956-35815042	LN-CAP-Control	V-CAP-Control	OK	24.5517	1.23154	-4.31729	3.33265	0.00086	0.04406	yes
XLOC_008373	XLOC_008373	MPDU1	chr17:7486964-7493488	LN-CAP-Control	V-CAP-Control	OK	16.6296	0.833446	-4.31852	3.3976	0.00068	0.037037	yes
XLOC_003706	XLOC_003706	SPA17	chr11:124543739-124564687	LN-CAP-Control	V-CAP-Control	OK	11.2941	0.56311	-4.32601	3.21043	0.001325	0.059851	yes
XLOC_004290	XLOC_004290	CASP4	chr11:104813593-104839325	LN-CAP-Control	V-CAP-Control	OK	5.85089	0.289582	-4.33661	2.99763	0.002721	0.099243	yes
XLOC_015687	XLOC_015687	TMEM144	chr4:159131400-159176439	LN-CAP-Control	V-CAP-Control	OK	25.6004	1.26452	-4.3395	3.78627	0.000153	0.012073	yes
XLOC_015116	XLOC_015116	RAB43	chr3:128806417-128840619	LN-CAP-Control	V-CAP-Control	OK	2.90405	0.143288	-4.34108	3.35701	0.000788	0.041198	yes
XLOC_002804	XLOC_002804	SLC16A9	chr10:61410521-61469649	LN-CAP-Control	V-CAP-Control	OK	4.0678	0.200158	-4.34503	3.3404	0.000837	0.043152	yes
XLOC_006399	XLOC_006399	PRKD1	chr14:30045686-30396899	LN-CAP-Control	V-CAP-Control	OK	63.6282	3.10984	-4.35476	3.94584	7.95e-05	0.007263	yes
XLOC_001875	XLOC_001875	TAGLN2	chr1:159887902-159895284	LN-CAP-Control	V-CAP-Control	OK	6.93598	0.335026	-4.37175	3.28604	0.001016	0.049593	yes
XLOC_003174	XLOC_003174	LOC729013	chr11:10879763-10900823	LN-CAP-Control	V-CAP-Control	OK	14.8454	0.714808	-4.37631	3.37492	0.000738	0.039283	yes
XLOC_003141	XLOC_003141	SMPD1	chr11:6411643-6416228	LN-CAP-Control	V-CAP-Control	OK	7.9633	0.383291	-4.37686	3.43059	0.000602	0.033783	yes
XLOC_005602	XLOC_005602	DNAJC15	chr13:43597361-43683306	LN-CAP-Control	V-CAP-Control	OK	3.73029	0.17697	-4.39771	3.2106	0.001325	0.059851	yes
XLOC_007449	XLOC_007449	RAB26	chr16:2198650-2204141	LN-CAP-Control	V-CAP-Control	OK	7.8529	0.368531	-4.41337	3.32082	0.000898	0.045392	yes
XLOC_021767	XLOC_021767	TLE1	chr9:84198597-84303596	LN-CAP-Control	V-CAP-Control	OK	3.96615	0.185821	-4.41575	3.34667	0.000818	0.042353	yes
XLOC_020354	XLOC_020354	ZNF467	chr7:149461452-149470295	LN-CAP-Control	V-CAP-Control	OK	4.35367	0.20334	-4.42027	3.178	0.001483	0.064692	yes
XLOC_017215	XLOC_017215	HLA-H	chr6:29855382-29858856	LN-CAP-Control	V-CAP-Control	OK	2.79851	0.125865	-4.47471	3.18082	0.001469	0.06433	yes
XLOC_004650	XLOC_004650	HOXC13	chr12:54332575-54340328	LN-CAP-Control	V-CAP-Control	OK	3.95553	0.177557	-4.47752	3.26743	0.001085	0.05177	yes
XLOC_005897	XLOC_005897	GRTP1	chr13:113978504-114018463	LN-CAP-Control	V-CAP-Control	OK	4.60703	0.206634	-4.47869	3.22462	0.001261	0.057853	yes
XLOC_004160	XLOC_004160	NUDT8	chr11:67395408-67397401	LN-CAP-Control	V-CAP-Control	OK	9.1165	0.408037	-4.48171	3.21683	0.001296	0.058897	yes
XLOC_017463	XLOC_017463	MANEA	chr6:96025412-96057326	LN-CAP-Control	V-CAP-Control	OK	74.5008	3.26397	-4.51256	3.95628	7.61e-05	0.007024	yes
XLOC_016275	XLOC_016275	GTF2H2C,GTF2H2D	chr5:68856050-68888729	LN-CAP-Control	V-CAP-Control	OK	73.2142	3.17356	-4.52795	3.34857	0.000812	0.042113	yes
XLOC_020379	XLOC_020379	C7orf13	chr7:156431059-156433348	LN-CAP-Control	V-CAP-Control	OK	7.1736	0.30855	-4.53912	3.38796	0.000704	0.038102	yes
XLOC_012101	XLOC_012101	CXCR7	chr2:237478379-237490994	LN-CAP-Control	V-CAP-Control	OK	22.3301	0.944208	-4.56374	3.78166	0.000156	0.012226	yes
XLOC_005016	XLOC_005016	RBP5	chr12:7276279-7281466	LN-CAP-Control	V-CAP-Control	OK	5.34105	0.22505	-4.5688	3.22373	0.001265	0.057952	yes
XLOC_019448	XLOC_019448	EEPD1	chr7:36192835-36341152	LN-CAP-Control	V-CAP-Control	OK	3.65902	0.153133	-4.5786	3.55998	0.000371	0.023655	yes
XLOC_017296	XLOC_017296	B3GALT4	chr6:33244916-33246602	LN-CAP-Control	V-CAP-Control	OK	1.9806	0.081733	-4.59888	3.047	0.002311	0.088658	yes
XLOC_017127	XLOC_017127	CAP2	chr6:17393735-17558023	LN-CAP-Control	V-CAP-Control	OK	2.14037	0.087304	-4.61567	3.26713	0.001086	0.051771	yes
XLOC_017161	XLOC_017161	HIST1H3E	chr6:26225382-26225844	LN-CAP-Control	V-CAP-Control	OK	10.3227	0.418004	-4.62616	3.03593	0.002398	0.090937	yes
XLOC_014395	XLOC_014395	ABHD6	chr3:58223258-58280461	LN-CAP-Control	V-CAP-Control	OK	4.30492	0.173299	-4.63465	3.51481	0.00044	0.026909	yes
XLOC_008331	XLOC_008331	KIF1C	chr17:4901242-4931694	LN-CAP-Control	V-CAP-Control	OK	12.2013	0.487674	-4.64498	4.14168	3.45e-05	0.003802	yes
XLOC_002868	XLOC_002868	ZCCHC24	chr10:81142082-81205383	LN-CAP-Control	V-CAP-Control	OK	1.37289	0.05317	-4.69046	3.33981	0.000838	0.043194	yes
XLOC_013544	XLOC_013544	ADAMTS1	chr21:28208605-28217728	LN-CAP-Control	V-CAP-Control	OK	23.7371	0.91069	-4.70404	4.13891	3.49e-05	0.003836	yes
XLOC_008899	XLOC_008899	RILP	chr17:1549444-1553392	LN-CAP-Control	V-CAP-Control	OK	3.8648	0.146954	-4.71696	3.27639	0.001051	0.050638	yes
XLOC_006125	XLOC_006125	SAMD15	chr14:77843761-77857587	LN-CAP-Control	V-CAP-Control	OK	3.0712	0.116758	-4.71721	3.55225	0.000382	0.024143	yes
XLOC_016124	XLOC_016124	AGA	chr4:178351928-178363657	LN-CAP-Control	V-CAP-Control	OK	20.9413	0.787586	-4.73277	3.32283	0.000891	0.045198	yes
XLOC_020739	XLOC_020739	GPR172A	chr8:145582224-145584946	LN-CAP-Control	V-CAP-Control	OK	5.2023	0.194101	-4.74427	3.49468	0.000475	0.028342	yes
XLOC_005254	XLOC_005254	ITGA5	chr12:54789044-54813050	LN-CAP-Control	V-CAP-Control	OK	2.26549	0.084258	-4.74886	3.62277	0.000291	0.019771	yes
XLOC_008166	XLOC_008166	TRADD	chr16:67188088-67193812	LN-CAP-Control	V-CAP-Control	OK	5.61672	0.208422	-4.75215	3.37006	0.000752	0.03978	yes
XLOC_007718	XLOC_007718	MMP15	chr16:58059281-58080804	LN-CAP-Control	V-CAP-Control	OK	7.97736	0.29511	-4.75659	3.86348	0.000112	0.009433	yes
XLOC_016785	XLOC_016785	LHFPL2	chr5:77781037-77944648	LN-CAP-Control	V-CAP-Control	OK	4.09168	0.150873	-4.76129	3.73156	0.00019	0.01425	yes
XLOC_020504	XLOC_020504	ZNF703	chr8:37553300-37556396	LN-CAP-Control	V-CAP-Control	OK	2.07496	0.076069	-4.76963	3.06636	0.002167	0.084788	yes
XLOC_015939	XLOC_015939	SCD5	chr4:83550689-83720010	LN-CAP-Control	V-CAP-Control	OK	14.7623	0.541103	-4.76987	3.57407	0.000351	0.022734	yes
XLOC_000722	XLOC_000722	EFNA3	chr1:155051347-155060014	LN-CAP-Control	V-CAP-Control	OK	17.749	0.64863	-4.7742	3.93554	8.3e-05	0.007494	yes
XLOC_011606	XLOC_011606	B3GNT2	chr2:62423261-62451866	LN-CAP-Control	V-CAP-Control	OK	2.56568	0.093616	-4.77645	3.38238	0.000719	0.038611	yes
XLOC_003366	XLOC_003366	TMEM132A	chr11:60691912-60719257	LN-CAP-Control	V-CAP-Control	OK	11.114	0.402133	-4.78857	3.62367	0.00029	0.019742	yes
XLOC_002646	XLOC_002646	CYP2E1	chr10:135340866-135352620	LN-CAP-Control	V-CAP-Control	OK	1.01372	0.036071	-4.81269	3.00972	0.002615	0.096517	yes
XLOC_016764	XLOC_016764	GTF2H2	chr5:70330950-70363497	LN-CAP-Control	V-CAP-Control	OK	74.0047	2.62115	-4.81935	4.17058	3.04e-05	0.003457	yes
XLOC_005269	XLOC_005269	SILV	chr12:56347888-56359826	LN-CAP-Control	V-CAP-Control	OK	0.534793	0.018932	-4.82006	3.00407	0.002664	0.097859	yes
XLOC_001046	XLOC_001046	GUK1	chr1:228327928-228336655	LN-CAP-Control	V-CAP-Control	OK	52.0775	1.84217	-4.82119	3.01493	0.00257	0.095421	yes
XLOC_008350	XLOC_008350	ACADVL	chr17:7093209-7128585	LN-CAP-Control	V-CAP-Control	OK	85.0629	2.95073	-4.84939	3.68211	0.000231	0.016534	yes
XLOC_005706	XLOC_005706	TMCO3	chr13:114145307-114204544	LN-CAP-Control	V-CAP-Control	OK	34.6265	1.17514	-4.88097	4.19674	2.71e-05	0.003161	yes
XLOC_009273	XLOC_009273	MPP2	chr17:41952726-41985113	LN-CAP-Control	V-CAP-Control	OK	1.93936	0.065271	-4.893	3.57996	0.000344	0.02233	yes
XLOC_000950	XLOC_000950	ATP2B4	chr1:203595927-203713209	LN-CAP-Control	V-CAP-Control	OK	9.2604	0.306551	-4.91687	3.15703	0.001594	0.068083	yes
XLOC_003150	XLOC_003150	ZNF215	chr11:6947653-6979278	LN-CAP-Control	V-CAP-Control	OK	0.698807	0.022961	-4.92765	3.14815	0.001643	0.069746	yes
XLOC_016855	XLOC_016855	PPIC	chr5:122359077-122372425	LN-CAP-Control	V-CAP-Control	OK	1.33408	0.042856	-4.96019	3.04653	0.002315	0.088738	yes
XLOC_016348	XLOC_016348	FAM174A	chr5:99871123-99922440	LN-CAP-Control	V-CAP-Control	OK	22.6187	0.708829	-4.99593	3.88709	0.000101	0.008759	yes
XLOC_022895	XLOC_022895	ELF4	chrX:129198894-129244688	LN-CAP-Control	V-CAP-Control	OK	0.495475	0.01549	-4.9994	3.01313	0.002586	0.095815	yes
XLOC_009314	XLOC_009314	PRR15L	chr17:46029333-46035110	LN-CAP-Control	V-CAP-Control	OK	10.795	0.336269	-5.0046	3.87558	0.000106	0.009103	yes
XLOC_017217	XLOC_017217	HLA-A	chr6:29910308-29913661	LN-CAP-Control	V-CAP-Control	OK	16.9456	0.525227	-5.01182	4.0529	5.06e-05	0.005108	yes
XLOC_007098	XLOC_007098	GPR176	chr15:40092930-40213093	LN-CAP-Control	V-CAP-Control	OK	2.42758	0.07496	-5.01726	3.56186	0.000368	0.023548	yes
XLOC_007739	XLOC_007739	ELMO3	chr16:67233027-67237927	LN-CAP-Control	V-CAP-Control	OK	1.76162	0.054364	-5.01812	3.0694	0.002145	0.084165	yes
XLOC_000281	XLOC_000281	ZC3H12A	chr1:37940118-37949978	LN-CAP-Control	V-CAP-Control	OK	7.81267	0.236602	-5.04528	3.99722	6.41e-05	0.006135	yes
XLOC_017245	XLOC_017245	HCP5	chr6:31430956-31433586	LN-CAP-Control	V-CAP-Control	OK	0.737097	0.022235	-5.05098	3.21389	0.00131	0.059324	yes
XLOC_008885	XLOC_008885	FAM101B	chr17:289770-295731	LN-CAP-Control	V-CAP-Control	OK	2.13884	0.06403	-5.06194	3.56779	0.00036	0.02316	yes
XLOC_015008	XLOC_015008	ROBO1	chr3:78646387-79817059	LN-CAP-Control	V-CAP-Control	OK	1.67293	0.049918	-5.06667	3.32299	0.000891	0.045182	yes
XLOC_007961	XLOC_007961	ROGDI	chr16:4846968-4852674	LN-CAP-Control	V-CAP-Control	OK	18.8312	0.557306	-5.07851	4.11819	3.82e-05	0.004128	yes
XLOC_013799	XLOC_013799	HMOX1	chr22:35777059-35790207	LN-CAP-Control	V-CAP-Control	OK	0.720559	0.021307	-5.07974	3.06178	0.0022	0.085673	yes
XLOC_007110	XLOC_007110	RHOV	chr15:41164411-41166487	LN-CAP-Control	V-CAP-Control	OK	9.85086	0.290978	-5.08127	3.93144	8.44e-05	0.007591	yes
XLOC_022399	XLOC_022399	ATG4A	chrX:107334898-107397901	LN-CAP-Control	V-CAP-Control	OK	9.82141	0.28902	-5.08669	3.66222	0.00025	0.017593	yes
XLOC_014011	XLOC_014011	LIF	chr22:30636441-30642796	LN-CAP-Control	V-CAP-Control	OK	0.341344	0.010044	-5.08677	3.11459	0.001842	0.075504	yes
XLOC_021603	XLOC_021603	C9orf46	chr9:5357970-5437860	LN-CAP-Control	V-CAP-Control	OK	67.6774	1.956	-5.1127	4.21132	2.54e-05	0.003009	yes
XLOC_001023	XLOC_001023	FAM177B	chr1:222910557-222924002	LN-CAP-Control	V-CAP-Control	OK	2.18514	0.063026	-5.11563	3.35214	0.000802	0.041709	yes
XLOC_002264	XLOC_002264	VIM	chr10:17270257-17279592	LN-CAP-Control	V-CAP-Control	OK	1.04445	0.030092	-5.11724	3.24957	0.001156	0.054101	yes
XLOC_000740	XLOC_000740	LMNA	chr1:156084460-156109878	LN-CAP-Control	V-CAP-Control	OK	18.2696	0.524846	-5.12141	3.37125	0.000748	0.039657	yes
XLOC_007793	XLOC_007793	HPR	chr16:72097124-72111145	LN-CAP-Control	V-CAP-Control	OK	1.27722	0.036244	-5.13912	3.25441	0.001136	0.053426	yes
XLOC_001078	XLOC_001078	RYR2	chr1:237205701-237997288	LN-CAP-Control	V-CAP-Control	OK	0.796653	0.022566	-5.14173	3.91871	8.9e-05	0.007913	yes
XLOC_015470	XLOC_015470	KIAA1211	chr4:57036360-57196890	LN-CAP-Control	V-CAP-Control	OK	0.942173	0.02663	-5.14485	3.62815	0.000285	0.019518	yes
XLOC_015457	XLOC_015457	SPATA18	chr4:52917592-52963458	LN-CAP-Control	V-CAP-Control	OK	1.27476	0.035906	-5.14986	3.51785	0.000435	0.026696	yes
XLOC_001458	XLOC_001458	PIK3R3	chr1:46505811-46598708	LN-CAP-Control	V-CAP-Control	OK	16.0783	0.451783	-5.15334	3.3536	0.000798	0.041564	yes
XLOC_002074	XLOC_002074	PIGR	chr1:207101866-207119811	LN-CAP-Control	V-CAP-Control	OK	0.38939	0.010926	-5.15537	3.23753	0.001206	0.055869	yes
XLOC_003746	XLOC_003746	IFITM3	chr11:319672-320914	LN-CAP-Control	V-CAP-Control	OK	28.1747	0.768332	-5.19653	3.8986	9.68e-05	0.008453	yes
XLOC_002645	XLOC_002645	LOC619207	chr10:135267431-135281953	LN-CAP-Control	V-CAP-Control	OK	0.31677	0.008618	-5.2	3.09794	0.001949	0.078637	yes
XLOC_017572	XLOC_017572	GPR126	chr6:142623055-142767403	LN-CAP-Control	V-CAP-Control	OK	80.0266	2.14348	-5.22245	3.60271	0.000315	0.02091	yes
XLOC_012801	XLOC_012801	DEFB132	chr20:238376-241736	LN-CAP-Control	V-CAP-Control	OK	4.73015	0.125672	-5.23416	3.92631	8.63e-05	0.007716	yes
XLOC_006407	XLOC_006407	EGLN3	chr14:34393420-34420284	LN-CAP-Control	V-CAP-Control	OK	4.6079	0.122198	-5.23682	3.84338	0.000121	0.010056	yes
XLOC_009329	XLOC_009329	HOXB9	chr17:46698518-46703835	LN-CAP-Control	V-CAP-Control	OK	0.642026	0.017024	-5.23701	3.18444	0.00145	0.063831	yes
XLOC_013778	XLOC_013778	SLC35E4	chr22:31031792-31043862	LN-CAP-Control	V-CAP-Control	OK	1.39026	0.036857	-5.23728	3.46306	0.000534	0.030817	yes
XLOC_007702	XLOC_007702	NLRC5	chr16:57023409-57117436	LN-CAP-Control	V-CAP-Control	OK	0.148463	0.003924	-5.2417	3.1239	0.001785	0.073787	yes
XLOC_001985	XLOC_001985	ZNF648	chr1:182023704-182030847	LN-CAP-Control	V-CAP-Control	OK	0.750153	0.019657	-5.25406	3.32827	0.000874	0.044516	yes
XLOC_016459	XLOC_016459	VTRNA1-3	chr5:140105743-140105831	LN-CAP-Control	V-CAP-Control	OK	3962.94	102.179	-5.27739	3.32203	0.000894	0.045299	yes
XLOC_002299	XLOC_002299	BAMBI	chr10:28966423-28971868	LN-CAP-Control	V-CAP-Control	OK	26.2368	0.67394	-5.28283	4.25259	2.11e-05	0.002596	yes
XLOC_006316	XLOC_006316	CRIP2	chr14:105941130-105946500	LN-CAP-Control	V-CAP-Control	OK	3.64748	0.09282	-5.29632	3.46336	0.000533	0.0308	yes
XLOC_020439	XLOC_020439	C8orf48	chr8:13424351-13425797	LN-CAP-Control	V-CAP-Control	OK	0.808667	0.020348	-5.31257	3.05733	0.002233	0.086589	yes
XLOC_002501	XLOC_002501	UBTD1	chr10:99258767-99330960	LN-CAP-Control	V-CAP-Control	OK	0.617295	0.015355	-5.32917	3.04445	0.002331	0.089215	yes
XLOC_011254	XLOC_011254	TEAD2	chr19:49838676-49865714	LN-CAP-Control	V-CAP-Control	OK	0.808571	0.019813	-5.35084	3.06927	0.002146	0.084186	yes
XLOC_020632	XLOC_020632	LAPTM4B	chr8:98787808-98864830	LN-CAP-Control	V-CAP-Control	OK	27.4138	0.669445	-5.3558	4.32001	1.56e-05	0.002045	yes
XLOC_015216	XLOC_015216	BCHE	chr3:165490691-165555253	LN-CAP-Control	V-CAP-Control	OK	53.583	1.2955	-5.3702	4.49445	6.98e-06	0.001082	yes
XLOC_007122	XLOC_007122	PLA2G4F	chr15:42433331-42448839	LN-CAP-Control	V-CAP-Control	OK	2.4788	0.0599	-5.37095	3.16033	0.001576	0.067547	yes
XLOC_016110	XLOC_016110	MFAP3L	chr4:170907747-170947429	LN-CAP-Control	V-CAP-Control	OK	2.60552	0.062606	-5.37913	3.46638	0.000528	0.030564	yes
XLOC_003226	XLOC_003226	PRRG4	chr11:32851488-32876105	LN-CAP-Control	V-CAP-Control	OK	3.8866	0.093379	-5.37927	3.87345	0.000107	0.009155	yes
XLOC_013783	XLOC_013783	SMTN	chr22:31477304-31500609	LN-CAP-Control	V-CAP-Control	OK	3.12636	0.07467	-5.38782	3.49973	0.000466	0.028008	yes
XLOC_002627	XLOC_002627	PTPRE	chr10:129705324-129884164	LN-CAP-Control	V-CAP-Control	OK	1.64007	0.039082	-5.3911	3.20439	0.001354	0.060646	yes
XLOC_001743	XLOC_001743	SELENBP1	chr1:151336779-151345164	LN-CAP-Control	V-CAP-Control	OK	148.038	3.52348	-5.39282	4.66917	3.02e-06	0.000564	yes
XLOC_015890	XLOC_015890	UGT2B17	chr4:69402902-69434245	LN-CAP-Control	V-CAP-Control	OK	37.4863	0.885987	-5.40293	4.22597	2.38e-05	0.002852	yes
XLOC_011426	XLOC_011426	SLC27A5	chr19:59009699-59023432	LN-CAP-Control	V-CAP-Control	OK	1.55483	0.036378	-5.41755	3.56102	0.000369	0.023596	yes
XLOC_000008	XLOC_000008	ISG15	chr1:948846-949919	LN-CAP-Control	V-CAP-Control	OK	19.7494	0.457385	-5.43225	4.07597	4.58e-05	0.004724	yes
XLOC_008709	XLOC_008709	HLF	chr17:53342320-53402426	LN-CAP-Control	V-CAP-Control	OK	2.33965	0.054157	-5.43299	3.97583	7.01e-05	0.006602	yes
XLOC_001648	XLOC_001648	RHOC	chr1:113243748-113250025	LN-CAP-Control	V-CAP-Control	OK	79.0187	1.80287	-5.45383	3.90035	9.61e-05	0.008409	yes
XLOC_004277	XLOC_004277	MMP7	chr11:102391238-102401478	LN-CAP-Control	V-CAP-Control	OK	1.5814	0.036071	-5.45424	3.28983	0.001002	0.049079	yes
XLOC_017778	XLOC_017778	IER3	chr6:30710975-30712327	LN-CAP-Control	V-CAP-Control	OK	3.89117	0.08764	-5.47248	3.61494	0.0003	0.02024	yes
XLOC_008323	XLOC_008323	GLTPD2	chr17:4692253-4693884	LN-CAP-Control	V-CAP-Control	OK	3.06778	0.068808	-5.47849	3.3211	0.000897	0.045357	yes
XLOC_009940	XLOC_009940	TLE6	chr19:2977535-2995182	LN-CAP-Control	V-CAP-Control	OK	1.41347	0.031582	-5.48401	3.37546	0.000737	0.039244	yes
XLOC_011107	XLOC_011107	BLVRB	chr19:40953690-40971725	LN-CAP-Control	V-CAP-Control	OK	36.7641	0.819584	-5.48726	4.35397	1.34e-05	0.001818	yes
XLOC_005678	XLOC_005678	ZIC2	chr13:100634318-100639019	LN-CAP-Control	V-CAP-Control	OK	8.01113	0.177025	-5.49998	4.07264	4.65e-05	0.004781	yes
XLOC_017803	XLOC_017803	C6orf27	chr6:31733370-31745108	LN-CAP-Control	V-CAP-Control	OK	0.346911	0.007586	-5.51515	3.16091	0.001573	0.067454	yes
XLOC_009257	XLOC_009257	PLEKHH3	chr17:40819932-40829048	LN-CAP-Control	V-CAP-Control	OK	9.83428	0.211009	-5.54244	4.3009	1.7e-05	0.00219	yes
XLOC_019617	XLOC_019617	BHLHA15	chr7:97841565-97842271	LN-CAP-Control	V-CAP-Control	OK	4.25821	0.08878	-5.58386	3.44741	0.000566	0.032205	yes
XLOC_022734	XLOC_022734	MTMR8	chrX:63487960-63615333	LN-CAP-Control	V-CAP-Control	OK	0.330025	0.006845	-5.59134	3.12271	0.001792	0.073976	yes
XLOC_017056	XLOC_017056	AACSP1	chr5:178191863-178203277	LN-CAP-Control	V-CAP-Control	OK	0.806543	0.016612	-5.60149	3.32217	0.000893	0.045294	yes
XLOC_020052	XLOC_020052	LOC650226	chr7:56491396-56516068	LN-CAP-Control	V-CAP-Control	OK	0.427717	0.008736	-5.61355	2.99927	0.002706	0.098836	yes
XLOC_020826	XLOC_020826	NUDT18	chr8:21964382-21966932	LN-CAP-Control	V-CAP-Control	OK	1.93193	0.039225	-5.62213	3.7076	0.000209	0.015286	yes
XLOC_017226	XLOC_017226	HLA-E	chr6:30457182-30461982	LN-CAP-Control	V-CAP-Control	OK	4.08599	0.082687	-5.62689	4.17461	2.98e-05	0.003407	yes
XLOC_002464	XLOC_002464	IFIT1	chr10:91152321-91163744	LN-CAP-Control	V-CAP-Control	OK	2.90356	0.058571	-5.63149	3.8886	0.000101	0.008738	yes
XLOC_003116	XLOC_003116	OR51E1	chr11:4665155-4676716	LN-CAP-Control	V-CAP-Control	OK	0.735392	0.014597	-5.65478	3.28854	0.001007	0.049251	yes
XLOC_017763	XLOC_017763	HCG4	chr6:29758807-29760850	LN-CAP-Control	V-CAP-Control	OK	1.84964	0.036668	-5.65659	3.63117	0.000282	0.019368	yes
XLOC_007944	XLOC_007944	ZNF597	chr16:3486109-3493490	LN-CAP-Control	V-CAP-Control	OK	2.08487	0.041215	-5.66065	3.65005	0.000262	0.018254	yes
XLOC_012613	XLOC_012613	TFPI	chr2:188328957-188419219	LN-CAP-Control	V-CAP-Control	OK	64.4928	1.25836	-5.67952	3.00871	0.002624	0.096806	yes
XLOC_006164	XLOC_006164	SERPINA3	chr14:95078713-95090390	LN-CAP-Control	V-CAP-Control	OK	0.300841	0.005869	-5.6797	3.01948	0.002532	0.094421	yes
XLOC_022376	XLOC_022376	WBP5	chrX:102611379-102613397	LN-CAP-Control	V-CAP-Control	OK	30.437	0.589603	-5.68994	3.3077	0.000941	0.046949	yes
XLOC_007309	XLOC_007309	ADAMTS7	chr15:79051544-79103773	LN-CAP-Control	V-CAP-Control	OK	0.103478	0.001974	-5.71206	3.03005	0.002445	0.092094	yes
XLOC_017702	XLOC_017702	FAM65B	chr6:24804512-24911195	LN-CAP-Control	V-CAP-Control	OK	1.19952	0.022642	-5.72731	3.30383	0.000954	0.047393	yes
XLOC_000221	XLOC_000221	SESN2	chr1:28586005-28609002	LN-CAP-Control	V-CAP-Control	OK	3.01134	0.056464	-5.73694	4.17532	2.98e-05	0.003403	yes
XLOC_008253	XLOC_008253	ZDHHC7	chr16:85008066-85045141	LN-CAP-Control	V-CAP-Control	OK	18.1047	0.329395	-5.7804	3.57615	0.000349	0.022573	yes
XLOC_020470	XLOC_020470	TNFRSF10C	chr8:22960326-22974950	LN-CAP-Control	V-CAP-Control	OK	2.69335	0.048324	-5.80053	3.88845	0.000101	0.00874	yes
XLOC_016526	XLOC_016526	GALNT10	chr5:153570294-153800543	LN-CAP-Control	V-CAP-Control	OK	6.92376	0.120514	-5.84428	4.70929	2.49e-06	0.00048	yes
XLOC_007956	XLOC_007956	C16orf5	chr16:4560676-4588816	LN-CAP-Control	V-CAP-Control	OK	3.44981	0.058179	-5.88987	3.59521	0.000324	0.021351	yes
XLOC_016839	XLOC_016839	STARD4	chr5:110834021-110848157	LN-CAP-Control	V-CAP-Control	OK	4.48756	0.074559	-5.91141	4.12271	3.74e-05	0.004069	yes
XLOC_010495	XLOC_010495	LOC342918	chr19:51152701-51162567	LN-CAP-Control	V-CAP-Control	OK	2.13002	0.034983	-5.92808	3.31078	0.00093	0.04656	yes
XLOC_003065	XLOC_003065	IFITM1	chr11:313990-315272	LN-CAP-Control	V-CAP-Control	OK	2.97175	0.04853	-5.93629	3.40694	0.000657	0.036059	yes
XLOC_000879	XLOC_000879	QSOX1	chr1:180123967-180169859	LN-CAP-Control	V-CAP-Control	OK	17.7556	0.288514	-5.94349	3.03026	0.002443	0.092059	yes
XLOC_001474	XLOC_001474	SPATA6	chr1:48761043-48937876	LN-CAP-Control	V-CAP-Control	OK	0.80114	0.012742	-5.97439	3.74247	0.000182	0.013782	yes
XLOC_015986	XLOC_015986	SLC39A8	chr4:103172197-103266655	LN-CAP-Control	V-CAP-Control	OK	27.1253	0.407127	-6.05802	3.27429	0.001059	0.050896	yes
XLOC_022927	XLOC_022927	NCRNA00087	chrX:134229014-134232733	LN-CAP-Control	V-CAP-Control	OK	1.5731	0.023535	-6.06264	4.03974	5.35e-05	0.005322	yes
XLOC_020117	XLOC_020117	KIAA1324L	chr7:86506222-86689014	LN-CAP-Control	V-CAP-Control	OK	4.13667	0.061423	-6.07356	3.46335	0.000533	0.0308	yes
XLOC_017630	XLOC_017630	QKI	chr6:163835674-163999628	LN-CAP-Control	V-CAP-Control	OK	3.29445	0.048253	-6.09327	3.21237	0.001316	0.059544	yes
XLOC_021602	XLOC_021602	RLN1	chr9:5334968-5339873	LN-CAP-Control	V-CAP-Control	OK	10.2933	0.148876	-6.11145	4.33534	1.46e-05	0.00194	yes
XLOC_016836	XLOC_016836	FBXL17	chr5:107194733-107717799	LN-CAP-Control	V-CAP-Control	OK	96.1432	1.38206	-6.12029	4.95419	7.26e-07	0.000178	yes
XLOC_020169	XLOC_020169	AZGP1	chr7:99564349-99573735	LN-CAP-Control	V-CAP-Control	OK	16.7453	0.233533	-6.16399	4.82848	1.38e-06	0.000293	yes
XLOC_013736	XLOC_013736	SUSD2	chr22:24577443-24585074	LN-CAP-Control	V-CAP-Control	OK	2.95223	0.040873	-6.17452	4.39251	1.12e-05	0.001577	yes
XLOC_017829	XLOC_017829	HLA-DQB1	chr6:32627656-32634466	LN-CAP-Control	V-CAP-Control	OK	2.62998	0.036341	-6.17732	3.9832	6.8e-05	0.006446	yes
XLOC_020387	XLOC_020387	VIPR2	chr7:158820865-158937649	LN-CAP-Control	V-CAP-Control	OK	0.459344	0.006333	-6.18051	3.59215	0.000328	0.021528	yes
XLOC_002487	XLOC_002487	CYP2C19	chr10:96522462-96612671	LN-CAP-Control	V-CAP-Control	OK	2.06724	0.027939	-6.20926	3.88764	0.000101	0.008746	yes
XLOC_022346	XLOC_022346	ZNF711	chrX:84498996-84528368	LN-CAP-Control	V-CAP-Control	OK	0.60401	0.008016	-6.23556	3.67283	0.00024	0.016979	yes
XLOC_000774	XLOC_000774	DUSP23	chr1:159750758-159752333	LN-CAP-Control	V-CAP-Control	OK	7.84441	0.103076	-6.24988	4.04935	5.14e-05	0.005151	yes
XLOC_012814	XLOC_012814	TGM3	chr20:2276612-2321725	LN-CAP-Control	V-CAP-Control	OK	1.01238	0.013186	-6.26256	3.84295	0.000122	0.01007	yes
XLOC_022580	XLOC_022580	NLGN4X	chrX:5808082-6146706	LN-CAP-Control	V-CAP-Control	OK	2.64164	0.034316	-6.26642	4.19163	2.77e-05	0.003218	yes
XLOC_021456	XLOC_021456	LMX1B	chr9:129376721-129463311	LN-CAP-Control	V-CAP-Control	OK	0.666491	0.008454	-6.30081	3.67498	0.000238	0.016869	yes
XLOC_007445	XLOC_007445	SYNGR3	chr16:2039945-2044276	LN-CAP-Control	V-CAP-Control	OK	2.16407	0.027054	-6.32179	4.04417	5.25e-05	0.005247	yes
XLOC_012006	XLOC_012006	CPS1	chr2:211342408-211543831	LN-CAP-Control	V-CAP-Control	OK	4.39783	0.054755	-6.32767	3.31199	0.000926	0.046411	yes
XLOC_014554	XLOC_014554	NUDT16P1	chr3:131080688-131083966	LN-CAP-Control	V-CAP-Control	OK	3.60206	0.044384	-6.34265	3.81434	0.000137	0.011023	yes
XLOC_010013	XLOC_010013	2012-03-02	chr19:8478186-8503899	LN-CAP-Control	V-CAP-Control	OK	7.40868	0.091072	-6.34607	3.43907	0.000584	0.033064	yes
XLOC_018027	XLOC_018027	EPHA7	chr6:93949739-94129300	LN-CAP-Control	V-CAP-Control	OK	1.1758	0.014341	-6.35732	4.31199	1.62e-05	0.002105	yes
XLOC_007497	XLOC_007497	LOC342346	chr16:4606490-4650318	LN-CAP-Control	V-CAP-Control	OK	0.176416	0.002151	-6.35765	3.40011	0.000674	0.036758	yes
XLOC_005715	XLOC_005715	PHF2P1	chr13:19620292-19692423	LN-CAP-Control	V-CAP-Control	OK	0.779003	0.009464	-6.36309	4.05033	5.11e-05	0.005139	yes
XLOC_022496	XLOC_022496	FMR1NB	chrX:147062848-147108187	LN-CAP-Control	V-CAP-Control	OK	0.741026	0.008941	-6.37302	3.12864	0.001756	0.07305	yes
XLOC_006550	XLOC_006550	ISM2	chr14:77940737-77965210	LN-CAP-Control	V-CAP-Control	OK	0.637148	0.007659	-6.37837	3.4661	0.000528	0.030588	yes
XLOC_016612	XLOC_016612	ZNF454	chr5:178368193-178393218	LN-CAP-Control	V-CAP-Control	OK	1.80598	0.02148	-6.39366	3.18043	0.001471	0.064381	yes
XLOC_010006	XLOC_010006	LOC645781	chr19:7981031-7983980	LN-CAP-Control	V-CAP-Control	OK	7.66688	0.090522	-6.40423	3.97792	6.95e-05	0.006555	yes
XLOC_022410	XLOC_022410	HTR2C	chrX:113818550-114144624	LN-CAP-Control	V-CAP-Control	OK	1.29689	0.015239	-6.41119	3.73148	0.00019	0.01425	yes
XLOC_022856	XLOC_022856	KLHL13	chrX:117031775-117251303	LN-CAP-Control	V-CAP-Control	OK	1.04312	0.012062	-6.43424	3.38663	0.000708	0.038232	yes
XLOC_022986	XLOC_022986	MAGEA5	chrX:151282526-151286444	LN-CAP-Control	V-CAP-Control	OK	1.01449	0.011663	-6.4427	3.6778	0.000235	0.016725	yes
XLOC_017430	XLOC_017430	DDX43	chr6:74104284-74127289	LN-CAP-Control	V-CAP-Control	OK	0.942126	0.010752	-6.45325	3.90701	9.34e-05	0.008222	yes
XLOC_016285	XLOC_016285	MAP1B	chr5:71403117-71505397	LN-CAP-Control	V-CAP-Control	OK	41.8242	0.468307	-6.48074	5.02047	5.15e-07	0.000136	yes
XLOC_007829	XLOC_007829	KIAA0513	chr16:85061409-85127828	LN-CAP-Control	V-CAP-Control	OK	1.96527	0.021508	-6.51372	4.84825	1.25e-06	0.000272	yes
XLOC_017281	XLOC_017281	HLA-DRA	chr6:32407618-32412826	LN-CAP-Control	V-CAP-Control	OK	1.00234	0.01069	-6.55094	3.52367	0.000426	0.026298	yes
XLOC_021139	XLOC_021139	PARP10	chr8:145051319-145060635	LN-CAP-Control	V-CAP-Control	OK	4.50246	0.04792	-6.55394	4.91056	9.08e-07	0.000211	yes
XLOC_007415	XLOC_007415	METRN	chr16:765172-767480	LN-CAP-Control	V-CAP-Control	OK	46.2439	0.491063	-6.55721	4.93259	8.11e-07	0.000194	yes
XLOC_006279	XLOC_006279	DIO3	chr14:102027687-102029789	LN-CAP-Control	V-CAP-Control	OK	1.31945	0.013908	-6.56783	3.72074	0.000199	0.014688	yes
XLOC_015700	XLOC_015700	TLL1	chr4:166794409-167024993	LN-CAP-Control	V-CAP-Control	OK	2.70753	0.028471	-6.57135	4.86615	1.14e-06	0.000253	yes
XLOC_000480	XLOC_000480	BRDT	chr1:92414927-92479985	LN-CAP-Control	V-CAP-Control	OK	0.80833	0.008482	-6.57432	3.42845	0.000607	0.033957	yes
XLOC_002136	XLOC_002136	WNT9A	chr1:228109164-228135676	LN-CAP-Control	V-CAP-Control	OK	0.509238	0.005287	-6.58974	3.22831	0.001245	0.05729	yes
XLOC_001573	XLOC_001573	GBP3	chr1:89472359-89488549	LN-CAP-Control	V-CAP-Control	OK	1.09142	0.011223	-6.60364	4.25264	2.11e-05	0.002596	yes
XLOC_017325	XLOC_017325	CDKN1A	chr6:36644236-36655116	LN-CAP-Control	V-CAP-Control	OK	31.1992	0.317581	-6.61824	3.80953	0.000139	0.011196	yes
XLOC_011779	XLOC_011779	IL1F5	chr2:113816214-113822320	LN-CAP-Control	V-CAP-Control	OK	2.04914	0.020727	-6.62737	4.01177	6.03e-05	0.005844	yes
XLOC_007733	XLOC_007733	CES4A	chr16:67022491-67043659	LN-CAP-Control	V-CAP-Control	OK	0.432555	0.00436	-6.63248	3.4097	0.00065	0.035805	yes
XLOC_016167	XLOC_016167	SLC6A19	chr5:1201709-1225230	LN-CAP-Control	V-CAP-Control	OK	1.0593	0.010531	-6.65239	4.27866	1.88e-05	0.002366	yes
XLOC_022236	XLOC_022236	GAGE1	chrX:49363615-49373139	LN-CAP-Control	V-CAP-Control	OK	1.80494	0.017934	-6.65308	3.62328	0.000291	0.019752	yes
XLOC_008196	XLOC_008196	NQO1	chr16:69743303-69760533	LN-CAP-Control	V-CAP-Control	OK	82.4216	0.813526	-6.66269	4.18526	2.85e-05	0.003289	yes
XLOC_003211	XLOC_003211	LUZP2	chr11:24518555-25104186	LN-CAP-Control	V-CAP-Control	OK	35.1047	0.3399	-6.69041	5.30267	1.14e-07	4.1e-05	yes
XLOC_014056	XLOC_014056	TMPRSS6	chr22:37461478-37499693	LN-CAP-Control	V-CAP-Control	OK	0.568138	0.005312	-6.74073	3.81236	0.000138	0.011088	yes
XLOC_015366	XLOC_015366	S100P	chr4:6695565-6698897	LN-CAP-Control	V-CAP-Control	OK	3.57337	0.033034	-6.75717	3.96289	7.4e-05	0.006881	yes
XLOC_009706	XLOC_009706	SERPINB5	chr18:61144143-61172318	LN-CAP-Control	V-CAP-Control	OK	3.35138	0.03097	-6.75777	4.58953	4.44e-06	0.000766	yes
XLOC_001560	XLOC_001560	LPAR3	chr1:85279085-85358896	LN-CAP-Control	V-CAP-Control	OK	7.44567	0.068728	-6.75937	4.74707	2.06e-06	0.00041	yes
XLOC_008227	XLOC_008227	LDHD	chr16:75145757-75150670	LN-CAP-Control	V-CAP-Control	OK	6.50454	0.059145	-6.78105	4.19065	2.78e-05	0.00323	yes
XLOC_012696	XLOC_012696	TMBIM1	chr2:219135114-219211516	LN-CAP-Control	V-CAP-Control	OK	28.8703	0.26233	-6.78206	3.05631	0.002241	0.086758	yes
XLOC_017786	XLOC_017786	HLA-C	chr6:31236528-31239855	LN-CAP-Control	V-CAP-Control	OK	38.7042	0.348342	-6.79584	5.41139	6.25e-08	2.52e-05	yes
XLOC_017148	XLOC_017148	TRIM38	chr6:25963070-25985352	LN-CAP-Control	V-CAP-Control	OK	6.45091	0.057941	-6.79879	5.12475	2.98e-07	8.73e-05	yes
XLOC_022405	XLOC_022405	PAK3	chrX:110187512-110464173	LN-CAP-Control	V-CAP-Control	OK	0.637117	0.005618	-6.82532	3.01606	0.002561	0.095176	yes
XLOC_015215	XLOC_015215	SLITRK3	chr3:164904507-164914469	LN-CAP-Control	V-CAP-Control	OK	1.87695	0.016475	-6.83202	4.62577	3.73e-06	0.000667	yes
XLOC_014426	XLOC_014426	EPHA3	chr3:89156673-89531284	LN-CAP-Control	V-CAP-Control	OK	2.97757	0.026073	-6.83544	3.95888	7.53e-05	0.006969	yes
XLOC_017787	XLOC_017787	HLA-B	chr6:31321648-31324989	LN-CAP-Control	V-CAP-Control	OK	20.6321	0.179923	-6.84137	5.34905	8.84e-08	3.3e-05	yes
XLOC_022988	XLOC_022988	GABRA3	chrX:151335633-151619831	LN-CAP-Control	V-CAP-Control	OK	0.914201	0.00794	-6.84726	3.7873	0.000152	0.01203	yes
XLOC_004651	XLOC_004651	HOXC12	chr12:54348713-54350350	LN-CAP-Control	V-CAP-Control	OK	4.5666	0.039655	-6.84749	3.68639	0.000227	0.01631	yes
XLOC_011679	XLOC_011679	VAMP8	chr2:85804613-85809156	LN-CAP-Control	V-CAP-Control	OK	18.7122	0.161135	-6.85957	4.94892	7.46e-07	0.000182	yes
XLOC_007636	XLOC_007636	HSD3B7	chr16:30996518-31000473	LN-CAP-Control	V-CAP-Control	OK	9.71742	0.083097	-6.86964	4.53478	5.77e-06	0.000933	yes
XLOC_001575	XLOC_001575	GBP2	chr1:89573309-89591799	LN-CAP-Control	V-CAP-Control	OK	1.61034	0.013667	-6.88052	4.46272	8.09e-06	0.001229	yes
XLOC_021181	XLOC_021181	CD274	chr9:5450502-5470567	LN-CAP-Control	V-CAP-Control	OK	11.4017	0.094521	-6.9144	5.32962	9.84e-08	3.6e-05	yes
XLOC_011781	XLOC_011781	IL1RN	chr2:113875469-113891593	LN-CAP-Control	V-CAP-Control	OK	7.42462	0.059568	-6.96165	4.20756	2.58e-05	0.003038	yes
XLOC_011004	XLOC_011004	ZNF676	chr19:22361902-22379753	LN-CAP-Control	V-CAP-Control	OK	3.68592	0.028713	-7.00416	4.97179	6.63e-07	0.000165	yes
XLOC_003064	XLOC_003064	IFITM2	chr11:308106-309410	LN-CAP-Control	V-CAP-Control	OK	3.89496	0.029991	-7.02094	3.94867	7.86e-05	0.007199	yes
XLOC_018028	XLOC_018028	GPR63	chr6:97245887-97285353	LN-CAP-Control	V-CAP-Control	OK	5.5965	0.042942	-7.02601	4.07891	4.52e-05	0.004677	yes
XLOC_016021	XLOC_016021	TRAM1L1	chr4:118004709-118006736	LN-CAP-Control	V-CAP-Control	OK	12.8303	0.097927	-7.03364	5.14618	2.66e-07	7.95e-05	yes
XLOC_001874	XLOC_001874	CCDC19	chr1:159842153-159869906	LN-CAP-Control	V-CAP-Control	OK	0.478817	0.00354	-7.07952	3.82756	0.000129	0.010566	yes
XLOC_001000	XLOC_001000	ATF3	chr1:212738696-212794116	LN-CAP-Control	V-CAP-Control	OK	5.44831	0.039604	-7.10401	4.48242	7.38e-06	0.001137	yes
XLOC_007653	XLOC_007653	TP53TG3B	chr16:33204155-33208187	LN-CAP-Control	V-CAP-Control	OK	1.30379	0.009423	-7.11229	3.42989	0.000604	0.033845	yes
XLOC_008618	XLOC_008618	IFI35	chr17:41158741-41166475	LN-CAP-Control	V-CAP-Control	OK	5.42131	0.03894	-7.12124	4.84858	1.24e-06	0.000272	yes
XLOC_006077	XLOC_006077	UPF0639	chr14:69951470-69995215	LN-CAP-Control	V-CAP-Control	OK	1.69114	0.012017	-7.13683	4.45197	8.51e-06	0.001275	yes
XLOC_013966	XLOC_013966	PRAME	chr22:22890122-22901696	LN-CAP-Control	V-CAP-Control	OK	38.7129	0.274962	-7.13744	4.25269	2.11e-05	0.002596	yes
XLOC_003382	XLOC_003382	FADS2	chr11:61595712-61634825	LN-CAP-Control	V-CAP-Control	OK	26.2947	0.182186	-7.17322	5.67754	1.37e-08	7.6e-06	yes
XLOC_015513	XLOC_015513	IL8	chr4:74606274-74609433	LN-CAP-Control	V-CAP-Control	OK	5.17583	0.034843	-7.21477	4.61128	4e-06	0.000704	yes
XLOC_003700	XLOC_003700	VWA5A	chr11:123986110-124017618	LN-CAP-Control	V-CAP-Control	OK	1.87074	0.011928	-7.29311	3.72384	0.000196	0.014552	yes
XLOC_021493	XLOC_021493	C9orf106	chr9:132083294-132084882	LN-CAP-Control	V-CAP-Control	OK	1.33735	0.008485	-7.30032	3.60801	0.000309	0.020615	yes
XLOC_007654	XLOC_007654	TP53TG3B	chr16:33260690-33264727	LN-CAP-Control	V-CAP-Control	OK	1.51139	0.009423	-7.32544	3.62364	0.00029	0.019742	yes
XLOC_008100	XLOC_008100	TP53TG3B	chr16:32684840-32688878	LN-CAP-Control	V-CAP-Control	OK	1.52787	0.009401	-7.34457	3.6544	0.000258	0.018009	yes
XLOC_009596	XLOC_009596	LOC339290	chr18:5238098-5246505	LN-CAP-Control	V-CAP-Control	OK	4.22243	0.02557	-7.36746	5.29276	1.2e-07	4.27e-05	yes
XLOC_015802	XLOC_015802	NKX3-2	chr4:13542453-13546114	LN-CAP-Control	V-CAP-Control	OK	0.645577	0.003909	-7.36766	3.63933	0.000273	0.018836	yes
XLOC_014691	XLOC_014691	CHRD	chr3:184097860-184107617	LN-CAP-Control	V-CAP-Control	OK	0.230057	0.001377	-7.3844	3.6446	0.000268	0.01857	yes
XLOC_022686	XLOC_022686	PAGE1	chrX:49452053-49460596	LN-CAP-Control	V-CAP-Control	OK	1.36582	0.008034	-7.40936	3.66384	0.000248	0.017487	yes
XLOC_017593	XLOC_017593	PPP1R14C	chr6:150464187-150571528	LN-CAP-Control	V-CAP-Control	OK	2.26471	0.012724	-7.47562	4.51356	6.37e-06	0.001009	yes
XLOC_004995	XLOC_004995	SCNN1A	chr12:6456008-6486523	LN-CAP-Control	V-CAP-Control	OK	12.5283	0.069844	-7.48684	5.00287	5.65e-07	0.000147	yes
XLOC_015983	XLOC_015983	DDIT4L	chr4:101107026-101111655	LN-CAP-Control	V-CAP-Control	OK	6.65736	0.037027	-7.49025	5.20621	1.93e-07	6.22e-05	yes
XLOC_021058	XLOC_021058	TRPS1	chr8:116420723-116681228	LN-CAP-Control	V-CAP-Control	OK	7.75041	0.041994	-7.52794	5.84378	5.1e-09	3.34e-06	yes
XLOC_015217	XLOC_015217	ZBBX	chr3:166958076-167098085	LN-CAP-Control	V-CAP-Control	OK	1.73823	0.008988	-7.59537	3.93763	8.23e-05	0.007444	yes
XLOC_015849	XLOC_015849	COX7B2	chr4:46736846-46911252	LN-CAP-Control	V-CAP-Control	OK	4.00238	0.020692	-7.59563	3.78507	0.000154	0.012106	yes
XLOC_002334	XLOC_002334	ANTXRL	chr10:47658233-47701446	LN-CAP-Control	V-CAP-Control	OK	0.444537	0.002232	-7.63779	3.78939	0.000151	0.011956	yes
XLOC_014159	XLOC_014159	C22orf41	chr22:50989540-51001328	LN-CAP-Control	V-CAP-Control	OK	31.673	0.15595	-7.66602	5.18563	2.15e-07	6.76e-05	yes
XLOC_012182	XLOC_012182	C2orf43	chr2:20884817-21022827	LN-CAP-Control	V-CAP-Control	OK	3.91058	0.018977	-7.687	5.09852	3.42e-07	9.81e-05	yes
XLOC_022815	XLOC_022815	NXF2,NXF2B	chrX:101615315-101726732	LN-CAP-Control	V-CAP-Control	OK	0.621754	0.003007	-7.6921	3.51842	0.000434	0.026662	yes
XLOC_019933	XLOC_019933	TWIST1	chr7:19155090-19157295	LN-CAP-Control	V-CAP-Control	OK	2.52882	0.011743	-7.75055	4.25284	2.11e-05	0.002596	yes
XLOC_012062	XLOC_012062	CCL20	chr2:228678557-228682280	LN-CAP-Control	V-CAP-Control	OK	6.7927	0.031524	-7.75141	3.69544	0.00022	0.015851	yes
XLOC_020610	XLOC_020610	CNBD1	chr8:87878675-88394955	LN-CAP-Control	V-CAP-Control	OK	3.12036	0.014295	-7.77011	4.32116	1.55e-05	0.002038	yes
XLOC_022368	XLOC_022368	NXF2,NXF2B	chrX:101470279-101581634	LN-CAP-Control	V-CAP-Control	OK	0.677758	0.00299	-7.82445	3.58539	0.000337	0.021972	yes
XLOC_018195	XLOC_018195	PDE10A	chr6:165740777-166075584	LN-CAP-Control	V-CAP-Control	OK	4.17621	0.01834	-7.83108	5.08243	3.73e-07	0.000105	yes
XLOC_022231	XLOC_022231	GAGE12D	chrX:49315880-49323262	LN-CAP-Control	V-CAP-Control	OK	7.72649	0.033329	-7.8569	3.28427	0.001022	0.049787	yes
XLOC_022230	XLOC_022230	GAGE12D,GAGE12F,GAGE13,GAGE2A,GAGE2B,GAGE2C,GAGE2D,GAGE2E,GAGE4,GAGE5,GAGE8	chrX:49188093-49313710	LN-CAP-Control	V-CAP-Control	OK	66.9228	0.287551	-7.86254	3.73352	0.000189	0.014179	yes
XLOC_019569	XLOC_019569	HSPB1	chr7:75931874-75933614	LN-CAP-Control	V-CAP-Control	OK	22.1029	0.094604	-7.86812	5.36986	7.88e-08	3.01e-05	yes
XLOC_002503	XLOC_002503	HOGA1	chr10:99344101-99372555	LN-CAP-Control	V-CAP-Control	OK	9.34748	0.039363	-7.89158	4.93038	8.21e-07	0.000195	yes
XLOC_006430	XLOC_006430	RPL10L	chr14:47120219-47121028	LN-CAP-Control	V-CAP-Control	OK	4.30531	0.017836	-7.91515	4.36365	1.28e-05	0.001755	yes
XLOC_011003	XLOC_011003	ZNF208	chr19:22148896-22193745	LN-CAP-Control	V-CAP-Control	OK	2.076	0.008544	-7.92467	5.69795	1.21e-08	6.93e-06	yes
XLOC_020040	XLOC_020040	DDC	chr7:50526133-50633154	LN-CAP-Control	V-CAP-Control	OK	148.74	0.597857	-7.95878	5.03572	4.76e-07	0.000128	yes
XLOC_022640	XLOC_022640	TMEM47	chrX:34645180-34675405	LN-CAP-Control	V-CAP-Control	OK	5.27966	0.019929	-8.04942	5.4104	6.29e-08	2.53e-05	yes
XLOC_002026	XLOC_002026	PHLDA3	chr1:201434621-201438299	LN-CAP-Control	V-CAP-Control	OK	4.90681	0.017666	-8.11765	4.93676	7.94e-07	0.000191	yes
XLOC_022228	XLOC_022228	GAGE10	chrX:49160124-49176311	LN-CAP-Control	V-CAP-Control	OK	2.45053	0.008383	-8.19138	3.59401	0.000326	0.021413	yes
XLOC_010349	XLOC_010349	CD177	chr19:43857824-43867480	LN-CAP-Control	V-CAP-Control	OK	1.14326	0.003905	-8.1938	4.53847	5.67e-06	0.00092	yes
XLOC_020999	XLOC_020999	MMP16	chr8:89049459-89339717	LN-CAP-Control	V-CAP-Control	OK	17.8624	0.059243	-8.23607	6.27825	3.42e-10	4.26e-07	yes
XLOC_007182	XLOC_007182	WDR72	chr15:53805937-54051859	LN-CAP-Control	V-CAP-Control	OK	4.78224	0.015798	-8.24179	5.92698	3.09e-09	2.26e-06	yes
XLOC_022235	XLOC_022235	GAGE2A	chrX:49354117-49361430	LN-CAP-Control	V-CAP-Control	OK	8.02175	0.025425	-8.30152	4.53648	5.72e-06	0.000927	yes
XLOC_014944	XLOC_014944	SEMA3G	chr3:52467267-52479043	LN-CAP-Control	V-CAP-Control	OK	0.581833	0.001812	-8.32683	4.61432	3.94e-06	0.000695	yes
XLOC_022234	XLOC_022234	GAGE12D	chrX:49344540-49351917	LN-CAP-Control	V-CAP-Control	OK	7.68389	0.023444	-8.35646	3.35149	0.000804	0.041757	yes
XLOC_022229	XLOC_022229	GAGE12J	chrX:49178515-49185866	LN-CAP-Control	V-CAP-Control	OK	7.18615	0.021714	-8.37045	4.54626	5.46e-06	0.000899	yes
XLOC_006647	XLOC_006647	MKRN3	chr15:23810453-23813166	LN-CAP-Control	V-CAP-Control	OK	3.36237	0.010012	-8.39154	5.34804	8.89e-08	3.31e-05	yes
XLOC_014025	XLOC_014025	SELM	chr22:31500762-31503551	LN-CAP-Control	V-CAP-Control	OK	22.7644	0.065462	-8.44191	5.50075	3.78e-08	1.71e-05	yes
XLOC_002488	XLOC_002488	CYP2C9	chr10:96698414-96749148	LN-CAP-Control	V-CAP-Control	OK	7.36536	0.020853	-8.46435	5.5835	2.36e-08	1.16e-05	yes
XLOC_022142	XLOC_022142	DDX53	chrX:23018086-23020206	LN-CAP-Control	V-CAP-Control	OK	3.37327	0.009465	-8.47731	5.29266	1.21e-07	4.27e-05	yes
XLOC_022516	XLOC_022516	MAGEA4	chrX:151081360-151093642	LN-CAP-Control	V-CAP-Control	OK	4.014	0.010996	-8.5119	4.05202	5.08e-05	0.00512	yes
XLOC_017626	XLOC_017626	SLC22A3	chr6:160769424-160876014	LN-CAP-Control	V-CAP-Control	OK	38.7935	0.10106	-8.58446	6.48978	8.6e-11	1.38e-07	yes
XLOC_005486	XLOC_005486	OASL	chr12:121458094-121476780	LN-CAP-Control	V-CAP-Control	OK	1.82558	0.004712	-8.59795	4.49809	6.86e-06	0.001071	yes
XLOC_010155	XLOC_010155	GDF15	chr19:18496967-18499986	LN-CAP-Control	V-CAP-Control	OK	49.9151	0.127088	-8.6175	5.7114	1.12e-08	6.48e-06	yes
XLOC_022987	XLOC_022987	MAGEA10	chrX:151302906-151307025	LN-CAP-Control	V-CAP-Control	OK	3.96012	0.010041	-8.6235	4.50056	6.78e-06	0.001061	yes
XLOC_007480	XLOC_007480	IL32	chr16:3115312-3119668	LN-CAP-Control	V-CAP-Control	OK	10.6468	0.025869	-8.68498	4.72243	2.33e-06	0.000452	yes
XLOC_022954	XLOC_022954	MAGEC2	chrX:141290127-141293076	LN-CAP-Control	V-CAP-Control	OK	1.24573	0.003024	-8.68628	4.3897	1.14e-05	0.00159	yes
XLOC_007422	XLOC_007422	SOX8	chr16:1031807-1036979	LN-CAP-Control	V-CAP-Control	OK	1.09169	0.002506	-8.7668	4.42065	9.84e-06	0.001421	yes
XLOC_007827	XLOC_007827	USP10	chr16:84733554-84813527	LN-CAP-Control	V-CAP-Control	OK	9.24567	0.021098	-8.77554	6.18095	6.37e-10	6.7e-07	yes
XLOC_021098	XLOC_021098	ST3GAL1	chr8:134467090-134584183	LN-CAP-Control	V-CAP-Control	OK	61.2697	0.138281	-8.79143	5.63954	1.71e-08	8.99e-06	yes
XLOC_022352	XLOC_022352	PCDH11X	chrX:91034259-91878228	LN-CAP-Control	V-CAP-Control	OK	6.70965	0.012539	-9.06365	5.20886	1.9e-07	6.15e-05	yes
XLOC_002314	XLOC_002314	LOC84856	chr10:42970938-42990785	LN-CAP-Control	V-CAP-Control	OK	2.59374	0.004567	-9.14948	5.20466	1.94e-07	6.24e-05	yes
XLOC_007477	XLOC_007477	TNFRSF12A	chr16:3070312-3072383	LN-CAP-Control	V-CAP-Control	OK	7.44715	0.012916	-9.17137	5.19357	2.06e-07	6.52e-05	yes
XLOC_020756	XLOC_020756	CSMD1	chr8:2792874-4852328	LN-CAP-Control	V-CAP-Control	OK	4.36499	0.006961	-9.29254	6.73787	1.61e-11	4.16e-08	yes
XLOC_019922	XLOC_019922	ETV1	chr7:13930855-14031050	LN-CAP-Control	V-CAP-Control	OK	17.1478	0.027152	-9.30276	5.39266	6.94e-08	2.75e-05	yes
XLOC_023053	XLOC_023053	PCDH11Y	chrY:4868266-5610264	LN-CAP-Control	V-CAP-Control	OK	11.3555	0.016666	-9.4123	6.21915	5e-10	5.6e-07	yes
XLOC_002276	XLOC_002276	PLXDC2	chr10:20105371-20569115	LN-CAP-Control	V-CAP-Control	OK	8.95504	0.012779	-9.4528	6.34329	2.25e-10	3.01e-07	yes
XLOC_022341	XLOC_022341	SH3BGRL	chrX:80369199-80554046	LN-CAP-Control	V-CAP-Control	OK	4.63867	0.005037	-9.8468	3.50351	0.000459	0.027724	yes
XLOC_011694	XLOC_011694	THNSL2	chr2:88469834-88486146	LN-CAP-Control	V-CAP-Control	OK	4.60521	0.004467	-10.0098	5.80743	6.34e-09	3.99e-06	yes
XLOC_022520	XLOC_022520	CSAG1	chrX:151903227-151909518	LN-CAP-Control	V-CAP-Control	OK	20.1765	0.019352	-10.026	5.45421	4.92e-08	2.1e-05	yes
XLOC_020447	XLOC_020447	NAT1	chr8:18027970-18081198	LN-CAP-Control	V-CAP-Control	OK	10.5911	0.009819	-10.075	4.82301	1.41e-06	0.000299	yes
XLOC_022351	XLOC_022351	PABPC5	chrX:90689596-90693583	LN-CAP-Control	V-CAP-Control	OK	10.3039	0.009415	-10.096	6.27157	3.57e-10	4.37e-07	yes
XLOC_022285	XLOC_022285	MSN	chrX:64887510-64961793	LN-CAP-Control	V-CAP-Control	OK	4.71362	0.004244	-10.1171	6.50053	8e-11	1.32e-07	yes
XLOC_016835	XLOC_016835	EFNA5	chr5:106712589-107006596	LN-CAP-Control	V-CAP-Control	OK	16.7272	0.014779	-10.1444	7.14409	9.06e-13	4.93e-09	yes
XLOC_004994	XLOC_004994	TNFRSF1A	chr12:6437922-6451283	LN-CAP-Control	V-CAP-Control	OK	6.39649	0.005573	-10.1647	5.91439	3.33e-09	2.4e-06	yes
XLOC_022993	XLOC_022993	MAGEA12	chrX:151899292-151903184	LN-CAP-Control	V-CAP-Control	OK	9.72808	0.008232	-10.2067	4.94511	7.61e-07	0.000184	yes
XLOC_013411	XLOC_013411	NCAM2	chr21:22370632-22912517	LN-CAP-Control	V-CAP-Control	OK	184.876	0.153827	-10.231	6.61366	3.75e-11	7.37e-08	yes
XLOC_022994	XLOC_022994	MAGEA2,MAGEA2B	chrX:151918387-151922364	LN-CAP-Control	V-CAP-Control	OK	8.74211	0.006927	-10.3016	4.96098	7.01e-07	0.000173	yes
XLOC_022519	XLOC_022519	MAGEA2,MAGEA2B	chrX:151883118-151887095	LN-CAP-Control	V-CAP-Control	OK	8.75115	0.006927	-10.3031	4.94317	7.69e-07	0.000185	yes
XLOC_020441	XLOC_020441	EFHA2	chr8:16884746-16980148	LN-CAP-Control	V-CAP-Control	OK	4.31801	0.003254	-10.3738	5.49231	3.97e-08	1.78e-05	yes
XLOC_022518	XLOC_022518	MAGEA6	chrX:151867244-151870814	LN-CAP-Control	V-CAP-Control	OK	19.2019	0.013378	-10.4872	5.74356	9.27e-09	5.61e-06	yes
XLOC_022584	XLOC_022584	VCX2	chrX:8137984-8139308	LN-CAP-Control	V-CAP-Control	OK	2.74944	0.001853	-10.5354	3.05424	0.002256	0.087155	yes
XLOC_021472	XLOC_021472	LCN2	chr9:130911731-130915734	LN-CAP-Control	V-CAP-Control	OK	10.9116	0.007164	-10.5727	5.54995	2.86e-08	1.38e-05	yes
XLOC_022581	XLOC_022581	VCX3A	chrX:6451658-6453159	LN-CAP-Control	V-CAP-Control	OK	1.94993	0.001092	-10.8021	3.13527	0.001717	0.072015	yes
XLOC_022101	XLOC_022101	VCX3B	chrX:8432870-8434551	LN-CAP-Control	V-CAP-Control	OK	1.49018	0.000817	-10.8325	3.14507	0.00166	0.070354	yes
XLOC_005838	XLOC_005838	KLHL1	chr13:70274724-70713885	LN-CAP-Control	V-CAP-Control	OK	6.65382	0.003373	-10.946	6.12627	9e-10	8.92e-07	yes
XLOC_023072	XLOC_023072	VCY	chrY:16168097-16168838	LN-CAP-Control	V-CAP-Control	OK	25.4328	0.011191	-11.1501	3.97415	7.06e-05	0.00664	yes
XLOC_023132	XLOC_023132	VCY	chrY:16097651-16098392	LN-CAP-Control	V-CAP-Control	OK	25.4328	0.011191	-11.1501	3.97415	7.06e-05	0.00664	yes
XLOC_022099	XLOC_022099	VCX	chrX:7810302-7812184	LN-CAP-Control	V-CAP-Control	OK	2.53389	0.001052	-11.2337	3.26809	0.001083	0.051748	yes
XLOC_020482	XLOC_020482	BNIP3L	chr8:26240522-26270644	LN-CAP-Control	V-CAP-Control	OK	41.1582	0.014903	-11.4314	7.60691	2.8e-14	4.03e-10	yes
XLOC_022995	XLOC_022995	MAGEA3	chrX:151934651-151938240	LN-CAP-Control	V-CAP-Control	OK	20.3935	0.006244	-11.6733	6.80861	9.86e-12	2.77e-08	yes
XLOC_020837	XLOC_020837	TNFRSF10D	chr8:22993103-23021540	LN-CAP-Control	V-CAP-Control	OK	15.3841	0.004272	-11.8142	7.02451	2.15e-12	9.16e-09	yes
XLOC_009871	XLOC_009871	CBLN2	chr18:70203914-70211723	LN-CAP-Control	V-CAP-Control	OK	32.3599	0.008689	-11.8627	7.40237	1.34e-13	9.98e-10	yes
XLOC_020481	XLOC_020481	PPP2R2A	chr8:26149006-26230195	LN-CAP-Control	V-CAP-Control	OK	21.4638	0.003809	-12.4601	5.87539	4.22e-09	2.9e-06	yes
