# Supplementary material for: Src promotes castration-recurrent prostate cancer through androgen receptor-dependent canonical and non-canonical transcriptional signatures
Source: Oncotarget. 2016 Dec 31;8(6):10324–47. doi: 10.18632/oncotarget.14401 (PMC5354662; doi:10.18632/oncotarget.14401)
Supplement: Supplementary file 6 [file oncotarget-08-10324-s006.xlsx]

## Sheet: Sheet1
gene	locus	sample_1	sample_2	status	value_1	value_2	log2(fold_change)	test_stat	p_value	q_value	significant
MYBPC1	chr12:101988746-102079658	LN-CAP-SRC	LN-CAP-SRC-Treated	OK	0.008192	1.58572	7.59678	-4.12931	3.64e-05	0.003977	yes
SNAI2	chr8:49830238-49833988	LN-CAP-SRC	LN-CAP-SRC-Treated	OK	0.007128	1.35022	7.56557	-4.14562	3.39e-05	0.00375	yes
CARTPT	chr5:71014989-71016875	LN-CAP-SRC	LN-CAP-SRC-Treated	OK	0.007443	0.537625	6.17457	-3.00911	0.00262	0.096696	yes
CHRNA2	chr8:27317277-27336813	LN-CAP-SRC	LN-CAP-SRC-Treated	OK	0.034031	1.84182	5.75815	-4.11723	3.83e-05	0.004139	yes
CCDC141	chr2:179694483-179914786	LN-CAP-SRC	LN-CAP-SRC-Treated	OK	0.014145	0.764903	5.75692	-4.0033	6.25e-05	0.006018	yes
STEAP4	chr7:87905743-87936209	LN-CAP-SRC	LN-CAP-SRC-Treated	OK	0.093683	2.28228	4.60655	-3.33286	0.00086	0.044046	yes
SLC45A3	chr1:205626980-205649630	LN-CAP-SRC	LN-CAP-SRC-Treated	OK	0.677716	9.70499	3.83997	-3.23641	0.00121	0.056054	yes
DHCR24	chr1:55315299-55352921	LN-CAP-SRC	LN-CAP-SRC-Treated	OK	7.0276	75.9062	3.43311	-3.13485	0.001719	0.072092	yes
NKX3-1	chr8:23536205-23540450	LN-CAP-SRC	LN-CAP-SRC-Treated	OK	7.45649	78.7964	3.40156	-3.23881	0.0012	0.055699	yes
FADS2	chr11:61595712-61634825	LN-CAP-SRC	LN-CAP-SRC-Treated	OK	4.43194	38.4153	3.11567	-3.07155	0.00213	0.083809	yes
