# Supplementary material for: Src promotes castration-recurrent prostate cancer through androgen receptor-dependent canonical and non-canonical transcriptional signatures
Source: Oncotarget. 2016 Dec 31;8(6):10324–47. doi: 10.18632/oncotarget.14401 (PMC5354662; doi:10.18632/oncotarget.14401)
Supplement: Supplementary file 7 [file oncotarget-08-10324-s007.xlsx]

## Sheet: Sheet1
gene	locus	sample_1	sample_2	status	value_1	value_2	log2(fold_change)	test_stat	p_value	q_value	significant
ITM2A	chrX:78615880-78623049	LN-CAP-SRC	V-CAP-Control	OK	0.003989	25.4097	12.6369	-4.61365	3.96e-06	0.000697	yes
RMST	chr12:97858798-97927544	LN-CAP-SRC	V-CAP-Control	OK	0.003617	19.1266	12.3685	-5.98565	2.16e-09	1.71e-06	yes
CADPS	chr3:62384020-62861064	LN-CAP-SRC	V-CAP-Control	OK	0.001137	5.10181	12.1313	-3.53158	0.000413	0.0257	yes
PKIA	chr8:79428335-79515485	LN-CAP-SRC	V-CAP-Control	OK	0.003893	14.0402	11.8165	-4.20373	2.63e-05	0.00308	yes
CYorf15B	chrY:21758441-21767698	LN-CAP-SRC	V-CAP-Control	OK	0.003285	7.58723	11.1737	-5.9114	3.39e-09	2.43e-06	yes
ERG	chr21:39751949-40033704	LN-CAP-SRC	V-CAP-Control	OK	0.008173	18.7925	11.167	-6.10103	1.05e-09	9.93e-07	yes
GRIA2	chr4:158141735-158287226	LN-CAP-SRC	V-CAP-Control	OK	0.012851	28.4488	11.1123	-6.82279	8.93e-12	2.65e-08	yes
NAALAD2	chr11:89867817-89925779	LN-CAP-SRC	V-CAP-Control	OK	0.020761	38.4633	10.8554	-7.577	3.53e-14	4.18e-10	yes
EIF1AY	chrY:22737610-22755040	LN-CAP-SRC	V-CAP-Control	OK	0.008478	14.9312	10.7823	-5.64935	1.61e-08	8.65e-06	yes
NEFL	chr8:24808468-24814131	LN-CAP-SRC	V-CAP-Control	OK	0.00452	7.34716	10.6666	-6.61744	3.65e-11	7.37e-08	yes
CYorf15A	chrY:21729234-21752309	LN-CAP-SRC	V-CAP-Control	OK	0.009718	15.1933	10.6105	-5.5485	2.88e-08	1.39e-05	yes
INA	chr10:105036919-105050108	LN-CAP-SRC	V-CAP-Control	OK	0.008354	11.8829	10.4741	-6.74684	1.51e-11	3.96e-08	yes
PM20D2	chr6:89855768-89875284	LN-CAP-SRC	V-CAP-Control	OK	0.016212	18.9967	10.1944	-7.08826	1.36e-12	6.95e-09	yes
ALB	chr4:74269971-74287129	LN-CAP-SRC	V-CAP-Control	OK	0.009401	9.86435	10.0351	-6.17227	6.73e-10	6.95e-07	yes
TARP	chr7:38299243-38313248	LN-CAP-SRC	V-CAP-Control	OK	0.060255	60.1654	9.96364	-6.70316	2.04e-11	5.01e-08	yes
PKP1	chr1:201252579-201302121	LN-CAP-SRC	V-CAP-Control	OK	0.00438	4.33947	9.95249	-5.82225	5.81e-09	3.71e-06	yes
RIMS2	chr8:104512975-105266656	LN-CAP-SRC	V-CAP-Control	OK	0.007244	7.07225	9.93121	-6.27264	3.55e-10	4.37e-07	yes
DBC1	chr9:121928907-122131739	LN-CAP-SRC	V-CAP-Control	OK	0.001566	1.4884	9.89287	-5.09982	3.4e-07	9.75e-05	yes
TMEM30B	chr14:61744088-61748530	LN-CAP-SRC	V-CAP-Control	OK	0.004155	3.77501	9.82725	-5.67024	1.43e-08	7.87e-06	yes
LGI1	chr10:95517565-95557916	LN-CAP-SRC	V-CAP-Control	OK	0.007865	7.01163	9.80007	-5.64143	1.69e-08	8.91e-06	yes
ZNF536	chr19:30863327-31048965	LN-CAP-SRC	V-CAP-Control	OK	0.001105	0.974626	9.78406	-5.04373	4.57e-07	0.000125	yes
HMP19	chr5:173472723-173536182	LN-CAP-SRC	V-CAP-Control	OK	0.005931	4.85572	9.67725	-5.59603	2.19e-08	1.1e-05	yes
CHGB	chr20:5891973-5906005	LN-CAP-SRC	V-CAP-Control	OK	0.007361	5.92056	9.65171	-6.4805	9.14e-11	1.46e-07	yes
RIMBP2	chr12:130880680-131002410	LN-CAP-SRC	V-CAP-Control	OK	0.003313	2.22644	9.39222	-5.96072	2.51e-09	1.94e-06	yes
LRRC2	chr3:46556877-46608011	LN-CAP-SRC	V-CAP-Control	OK	0.00053	0.346775	9.35296	-3.36478	0.000766	0.040337	yes
KCNJ3	chr2:155555092-155713014	LN-CAP-SRC	V-CAP-Control	OK	0.002412	1.45958	9.24124	-4.70336	2.56e-06	0.00049	yes
PAX5	chr9:36838530-37034476	LN-CAP-SRC	V-CAP-Control	OK	0.001587	0.936626	9.20548	-4.69862	2.62e-06	0.000499	yes
ADAMTSL1	chr9:18474103-18910947	LN-CAP-SRC	V-CAP-Control	OK	0.001275	0.751572	9.20376	-3.90533	9.41e-05	0.008263	yes
FAM84A	chr2:14772809-14780168	LN-CAP-SRC	V-CAP-Control	OK	0.006525	3.43209	9.03887	-5.69114	1.26e-08	7.14e-06	yes
MUM1L1	chrX:105412297-105452949	LN-CAP-SRC	V-CAP-Control	OK	0.004647	2.41376	9.0208	-4.57432	4.78e-06	0.000811	yes
LOC146336	chr16:1114081-1131454	LN-CAP-SRC	V-CAP-Control	OK	0.012165	6.10867	8.97193	-4.9932	5.94e-07	0.000153	yes
HOXD8	chr2:176994421-176997423	LN-CAP-SRC	V-CAP-Control	OK	0.006046	3.03552	8.97163	-3.95872	7.54e-05	0.00697	yes
SCGN	chr6:25652428-25702008	LN-CAP-SRC	V-CAP-Control	OK	0.065422	32.3743	8.95086	-6.40054	1.55e-10	2.25e-07	yes
LPHN2	chr1:82266081-82458107	LN-CAP-SRC	V-CAP-Control	OK	0.006626	3.25223	8.93898	-5.92897	3.05e-09	2.25e-06	yes
MYBPC1	chr12:101988746-102079658	LN-CAP-SRC	V-CAP-Control	OK	0.008192	3.8834	8.88897	-5.22809	1.71e-07	5.66e-05	yes
AKAP12	chr6:151561133-151679694	LN-CAP-SRC	V-CAP-Control	OK	0.006492	3.06095	8.88114	-5.62255	1.88e-08	9.72e-06	yes
C10orf58	chr10:82168241-82192753	LN-CAP-SRC	V-CAP-Control	OK	0.01113	5.18279	8.86316	-4.61769	3.88e-06	0.000688	yes
SLC17A4	chr6:25754926-25781403	LN-CAP-SRC	V-CAP-Control	OK	0.017589	8.13573	8.85343	-6.14943	7.78e-10	7.85e-07	yes
RAB39	chr11:107799276-107834208	LN-CAP-SRC	V-CAP-Control	OK	0.011731	5.32454	8.82619	-5.28548	1.25e-07	4.4e-05	yes
ALDH7A1	chr5:125878917-125931082	LN-CAP-SRC	V-CAP-Control	OK	0.003542	1.56611	8.78853	-5.12342	3e-07	8.76e-05	yes
ARHGAP24	chr4:86396283-86923823	LN-CAP-SRC	V-CAP-Control	OK	0.002641	1.15912	8.77761	-3.89818	9.69e-05	0.008465	yes
SI	chr3:164696685-164796283	LN-CAP-SRC	V-CAP-Control	OK	0.019356	8.36241	8.755	-6.39358	1.62e-10	2.29e-07	yes
B3GALNT1	chr3:160801670-160823160	LN-CAP-SRC	V-CAP-Control	OK	0.012893	5.50651	8.73847	-4.37136	1.23e-05	0.001706	yes
ADPRH	chr3:119298522-119308792	LN-CAP-SRC	V-CAP-Control	OK	0.001765	0.741151	8.71424	-4.3861	1.15e-05	0.001612	yes
RASSF6	chr4:74438861-74486340	LN-CAP-SRC	V-CAP-Control	OK	0.002237	0.934997	8.70737	-3.47735	0.000506	0.029677	yes
P2RY1	chr3:152552735-152555843	LN-CAP-SRC	V-CAP-Control	OK	0.014578	6.00262	8.68568	-5.59456	2.21e-08	1.1e-05	yes
NPR3	chr5:32711664-32787254	LN-CAP-SRC	V-CAP-Control	OK	0.008466	3.47241	8.68006	-5.16087	2.46e-07	7.51e-05	yes
WNT2	chr7:116916685-116963343	LN-CAP-SRC	V-CAP-Control	OK	0.009656	3.92301	8.66626	-4.61784	3.88e-06	0.000688	yes
GNAQ	chr9:80335190-80646219	LN-CAP-SRC	V-CAP-Control	OK	0.015936	6.43027	8.65646	-5.39398	6.89e-08	2.73e-05	yes
PLA1A	chr3:119316721-119348658	LN-CAP-SRC	V-CAP-Control	OK	0.029139	11.5787	8.63429	-5.80815	6.32e-09	3.98e-06	yes
ELOVL4	chr6:80624528-80657315	LN-CAP-SRC	V-CAP-Control	OK	0.010616	4.16596	8.61625	-5.1151	3.14e-07	9.09e-05	yes
DAPK1	chr9:90112755-90323549	LN-CAP-SRC	V-CAP-Control	OK	0.010097	3.8939	8.59111	-6.00494	1.91e-09	1.56e-06	yes
HTATIP2	chr11:20385230-20405329	LN-CAP-SRC	V-CAP-Control	OK	0.00787	3.03454	8.59091	-3.1165	0.00183	0.075111	yes
C5orf23	chr5:32788944-32791819	LN-CAP-SRC	V-CAP-Control	OK	0.007006	2.69163	8.58559	-5.08993	3.58e-07	0.000102	yes
CTNND2	chr5:10971951-11904110	LN-CAP-SRC	V-CAP-Control	OK	0.006592	2.49353	8.56325	-5.50477	3.7e-08	1.69e-05	yes
SEMA3E	chr7:82993221-83278479	LN-CAP-SRC	V-CAP-Control	OK	0.013686	5.14274	8.55373	-4.06435	4.82e-05	0.004918	yes
PCP4	chr21:41239346-41301322	LN-CAP-SRC	V-CAP-Control	OK	0.014446	5.40668	8.54796	-4.3027	1.69e-05	0.002178	yes
GPR149	chr3:154055460-154147504	LN-CAP-SRC	V-CAP-Control	OK	0.009202	3.37274	8.51772	-5.05872	4.22e-07	0.000117	yes
ZNF844	chr19:12175545-12188626	LN-CAP-SRC	V-CAP-Control	OK	0.008163	2.91716	8.48117	-5.32762	9.95e-08	3.64e-05	yes
ITGB8	chr7:20370724-20455382	LN-CAP-SRC	V-CAP-Control	OK	0.00613	2.13257	8.44253	-5.44678	5.13e-08	2.17e-05	yes
TRIP10	chr19:6739706-6751529	LN-CAP-SRC	V-CAP-Control	OK	0.002106	0.726242	8.43001	-4.23373	2.3e-05	0.002779	yes
SMOC2	chr6:168841830-169068674	LN-CAP-SRC	V-CAP-Control	OK	0.004083	1.40676	8.42854	-3.75464	0.000174	0.01328	yes
HPGD	chr4:175411327-175444044	LN-CAP-SRC	V-CAP-Control	OK	0.024178	8.10968	8.38978	-4.39149	1.13e-05	0.001579	yes
ZNF22	chr10:45493145-45500777	LN-CAP-SRC	V-CAP-Control	OK	0.037929	12.4334	8.3567	-4.46316	8.08e-06	0.001229	yes
FUNDC1	chrX:44382884-44402221	LN-CAP-SRC	V-CAP-Control	OK	0.014914	4.85434	8.34649	-4.95338	7.29e-07	0.000178	yes
CDO1	chr5:115140429-115152405	LN-CAP-SRC	V-CAP-Control	OK	0.00467	1.48746	8.31524	-4.16401	3.13e-05	0.003526	yes
CA8	chr8:61101422-61193954	LN-CAP-SRC	V-CAP-Control	OK	0.007932	2.51073	8.30624	-4.60821	4.06e-06	0.000713	yes
CACNA2D1	chr7:81579417-82073031	LN-CAP-SRC	V-CAP-Control	OK	0.004832	1.52631	8.30315	-4.90368	9.41e-07	0.000218	yes
SLC35F3	chr1:234040678-234460262	LN-CAP-SRC	V-CAP-Control	OK	0.005326	1.61449	8.24373	-4.56873	4.91e-06	0.000825	yes
XK	chrX:37545132-37591383	LN-CAP-SRC	V-CAP-Control	OK	0.005718	1.71494	8.22852	-4.84064	1.29e-06	0.000279	yes
USP9Y	chrY:14813159-14972768	LN-CAP-SRC	V-CAP-Control	OK	0.021658	6.441	8.21626	-6.24591	4.21e-10	4.94e-07	yes
MGP	chr12:15034114-15038853	LN-CAP-SRC	V-CAP-Control	OK	0.057653	16.4494	8.15642	-5.19423	2.06e-07	6.51e-05	yes
ATOH8	chr2:85980908-86018506	LN-CAP-SRC	V-CAP-Control	OK	0.001028	0.291625	8.14773	-4.07586	4.58e-05	0.004724	yes
DSC3	chr18:28570051-28622781	LN-CAP-SRC	V-CAP-Control	OK	0.01791	4.91993	8.1017	-5.19974	2e-07	6.39e-05	yes
HGF	chr7:81331443-81399452	LN-CAP-SRC	V-CAP-Control	OK	0.011689	3.20508	8.09907	-3.60818	0.000308	0.020608	yes
ZNF560	chr19:9577030-9609279	LN-CAP-SRC	V-CAP-Control	OK	0.003772	1.02762	8.08993	-4.46442	8.03e-06	0.001223	yes
KCNK3	chr2:26915580-26954066	LN-CAP-SRC	V-CAP-Control	OK	0.003113	0.843939	8.08291	-4.43665	9.14e-06	0.001346	yes
EPHA4	chr2:222282746-222437010	LN-CAP-SRC	V-CAP-Control	OK	0.003749	1.01449	8.08017	-4.94624	7.57e-07	0.000183	yes
IGF1R	chr15:99192760-99507759	LN-CAP-SRC	V-CAP-Control	OK	0.041425	10.6979	8.01261	-6.19896	5.68e-10	6.09e-07	yes
SYNE1	chr6:152442821-152958534	LN-CAP-SRC	V-CAP-Control	OK	0.003006	0.772049	8.00454	-5.00006	5.73e-07	0.000148	yes
ADAM7	chr8:24298508-24366275	LN-CAP-SRC	V-CAP-Control	OK	0.010473	2.62789	7.97112	-5.09773	3.44e-07	9.82e-05	yes
C9orf4	chr9:111899580-111929571	LN-CAP-SRC	V-CAP-Control	OK	0.016929	4.15611	7.93958	-4.63715	3.53e-06	0.000639	yes
F3	chr1:94994731-95007413	LN-CAP-SRC	V-CAP-Control	OK	0.009215	2.25764	7.9366	-4.15547	3.25e-05	0.003622	yes
NRXN1	chr2:50145642-51259674	LN-CAP-SRC	V-CAP-Control	OK	0.008338	2.00111	7.90687	-4.07184	4.66e-05	0.004793	yes
LUM	chr12:91497231-91505542	LN-CAP-SRC	V-CAP-Control	OK	0.004101	0.983647	7.90585	-3.92901	8.53e-05	0.007645	yes
ASB9	chrX:15262108-15288589	LN-CAP-SRC	V-CAP-Control	OK	0.016177	3.87816	7.90532	-3.54761	0.000389	0.024495	yes
FREM2	chr13:39261172-39461267	LN-CAP-SRC	V-CAP-Control	OK	0.003031	0.706703	7.86507	-5.2273	1.72e-07	5.67e-05	yes
PALM	chr19:708952-748330	LN-CAP-SRC	V-CAP-Control	OK	0.003578	0.830645	7.85904	-3.5188	0.000434	0.026646	yes
CACNA1B	chr9:140772240-141019076	LN-CAP-SRC	V-CAP-Control	OK	0.022485	5.17207	7.84564	-5.98582	2.15e-09	1.71e-06	yes
AMOTL1	chr11:94501507-94609918	LN-CAP-SRC	V-CAP-Control	OK	0.026219	6.00899	7.84035	-6.0492	1.46e-09	1.25e-06	yes
IRAK1BP1	chr6:79577188-79608320	LN-CAP-SRC	V-CAP-Control	OK	0.00772	1.74447	7.82004	-3.88969	0.0001	0.008709	yes
NRSN1	chr6:24126413-24147757	LN-CAP-SRC	V-CAP-Control	OK	0.00374	0.81302	7.76416	-3.99578	6.45e-05	0.00617	yes
PNMAL1	chr19:46969747-46974820	LN-CAP-SRC	V-CAP-Control	OK	0.00468	0.997398	7.73554	-4.00485	6.21e-05	0.005987	yes
SLC8A2	chr19:47931278-47975307	LN-CAP-SRC	V-CAP-Control	OK	0.00355	0.74766	7.71828	-4.24301	2.21e-05	0.00269	yes
CNN3	chr1:95362506-95392735	LN-CAP-SRC	V-CAP-Control	OK	0.040454	8.46605	7.70926	-5.42234	5.88e-08	2.43e-05	yes
XKR7	chr20:30555804-30586256	LN-CAP-SRC	V-CAP-Control	OK	0.004365	0.902493	7.6919	-4.21796	2.47e-05	0.002945	yes
BMP7	chr20:55743808-55841707	LN-CAP-SRC	V-CAP-Control	OK	0.006433	1.31409	7.67427	-4.65849	3.19e-06	0.000589	yes
RORB	chr9:77112251-77302117	LN-CAP-SRC	V-CAP-Control	OK	0.003891	0.78735	7.66061	-4.19514	2.73e-05	0.003175	yes
ACE	chr17:61554421-61575741	LN-CAP-SRC	V-CAP-Control	OK	0.008745	1.75061	7.64522	-4.10448	4.05e-05	0.004338	yes
SATB1	chr3:18389133-18480265	LN-CAP-SRC	V-CAP-Control	OK	0.023821	4.75461	7.64098	-4.37594	1.21e-05	0.001678	yes
PEG10	chr7:94285636-94299006	LN-CAP-SRC	V-CAP-Control	OK	0.074834	14.7965	7.62734	-5.50145	3.77e-08	1.71e-05	yes
ADCY2	chr5:7396342-7830194	LN-CAP-SRC	V-CAP-Control	OK	0.005485	1.07691	7.61718	-4.74644	2.07e-06	0.00041	yes
ZNF470	chr19:57078889-57094262	LN-CAP-SRC	V-CAP-Control	OK	0.006008	1.1591	7.5918	-4.86854	1.12e-06	0.00025	yes
SNAP25	chr20:10199476-10288065	LN-CAP-SRC	V-CAP-Control	OK	0.011799	2.26553	7.585	-3.6781	0.000235	0.016721	yes
CDH4	chr20:59827558-60512299	LN-CAP-SRC	V-CAP-Control	OK	0.001896	0.354399	7.54636	-3.73314	0.000189	0.014186	yes
SCN3B	chr11:123499894-123525315	LN-CAP-SRC	V-CAP-Control	OK	0.00446	0.833388	7.54595	-3.99038	6.6e-05	0.006299	yes
DOCK10	chr2:225629806-225907330	LN-CAP-SRC	V-CAP-Control	OK	0.006608	1.21355	7.52076	-4.97577	6.5e-07	0.000162	yes
ZNF662	chr3:42947401-42960825	LN-CAP-SRC	V-CAP-Control	OK	0.005205	0.942444	7.50037	-4.03721	5.41e-05	0.005367	yes
HIST1H1D	chr6:26234439-26235216	LN-CAP-SRC	V-CAP-Control	OK	0.035289	6.37762	7.49767	-4.52926	5.92e-06	0.000952	yes
AKR1C3	chr10:5136567-5149878	LN-CAP-SRC	V-CAP-Control	OK	0.018217	3.17537	7.44549	-4.55253	5.3e-06	0.000879	yes
EYA2	chr20:45523262-45817492	LN-CAP-SRC	V-CAP-Control	OK	0.005688	0.988312	7.44101	-4.04895	5.14e-05	0.005158	yes
PPP1R3C	chr10:93388198-93392858	LN-CAP-SRC	V-CAP-Control	OK	0.009767	1.69389	7.43821	-4.28889	1.8e-05	0.002277	yes
MYO7B	chr2:128293377-128395303	LN-CAP-SRC	V-CAP-Control	OK	0.00059	0.09966	7.40113	-3.65636	0.000256	0.017885	yes
TSPAN8	chr12:71518876-71551779	LN-CAP-SRC	V-CAP-Control	OK	0.264078	44.1219	7.38439	-5.50173	3.76e-08	1.71e-05	yes
PXMP4	chr20:32290549-32308136	LN-CAP-SRC	V-CAP-Control	OK	0.003802	0.635139	7.38417	-3.78063	0.000156	0.012272	yes
ATP1A3	chr19:42470733-42498382	LN-CAP-SRC	V-CAP-Control	OK	0.028079	4.68989	7.3839	-5.41549	6.11e-08	2.49e-05	yes
CHGA	chr14:93389444-93401638	LN-CAP-SRC	V-CAP-Control	OK	0.037535	6.25479	7.38059	-5.37224	7.78e-08	2.99e-05	yes
KCNB1	chr20:47988504-48099181	LN-CAP-SRC	V-CAP-Control	OK	0.004635	0.771277	7.37843	-4.41347	1.02e-05	0.001461	yes
IGFBPL1	chr9:38408990-38424444	LN-CAP-SRC	V-CAP-Control	OK	0.009001	1.49662	7.37745	-3.64542	0.000267	0.018528	yes
ALS2CR11	chr2:202352143-202483905	LN-CAP-SRC	V-CAP-Control	OK	0.02425	4.02181	7.3737	-4.18873	2.81e-05	0.003253	yes
CPLX2	chr5:175223609-175311023	LN-CAP-SRC	V-CAP-Control	OK	0.015803	2.61982	7.37313	-4.61943	3.85e-06	0.000684	yes
PCOLCE2	chr3:142536701-142608045	LN-CAP-SRC	V-CAP-Control	OK	0.00325	0.520593	7.32364	-3.61311	0.000303	0.020328	yes
ATP8A2	chr13:25946208-26595420	LN-CAP-SRC	V-CAP-Control	OK	0.010254	1.63859	7.32011	-4.80317	1.56e-06	0.000326	yes
KCNH6	chr17:61600694-61626338	LN-CAP-SRC	V-CAP-Control	OK	0.00991	1.54787	7.28716	-3.41888	0.000629	0.034854	yes
DIRAS2	chr9:93372113-93405108	LN-CAP-SRC	V-CAP-Control	OK	0.008195	1.24281	7.24468	-4.45568	8.36e-06	0.00126	yes
CYP4F8	chr19:15726028-15740447	LN-CAP-SRC	V-CAP-Control	OK	0.003089	0.467879	7.24303	-3.57769	0.000347	0.022461	yes
ZNF667	chr19:56950692-56988770	LN-CAP-SRC	V-CAP-Control	OK	0.015256	2.29441	7.2326	-4.37425	1.22e-05	0.001689	yes
EPHA8	chr1:22890003-22930087	LN-CAP-SRC	V-CAP-Control	OK	0.005854	0.868801	7.21356	-3.4717	0.000517	0.030128	yes
HIST1H3C	chr6:26045638-26046097	LN-CAP-SRC	V-CAP-Control	OK	0.026742	3.94511	7.20483	-3.56049	0.00037	0.023637	yes
ME3	chr11:86152149-86383678	LN-CAP-SRC	V-CAP-Control	OK	0.018837	2.72702	7.17764	-3.99894	6.36e-05	0.006107	yes
CD44	chr11:35160416-35253949	LN-CAP-SRC	V-CAP-Control	OK	0.007298	1.04248	7.15835	-3.5178	0.000435	0.026696	yes
TOX	chr8:59717976-60031767	LN-CAP-SRC	V-CAP-Control	OK	0.001862	0.264012	7.1473	-3.52078	0.00043	0.026521	yes
ARL10	chr5:175792501-175800503	LN-CAP-SRC	V-CAP-Control	OK	0.004911	0.676604	7.10629	-3.86362	0.000112	0.009432	yes
ZNF788	chr19:12203077-12225494	LN-CAP-SRC	V-CAP-Control	OK	0.003668	0.502857	7.09888	-3.83724	0.000124	0.010262	yes
ANXA1	chr9:75766780-75785307	LN-CAP-SRC	V-CAP-Control	OK	0.013891	1.86859	7.0717	-4.03469	5.47e-05	0.005409	yes
LSAMP	chr3:115521209-116164385	LN-CAP-SRC	V-CAP-Control	OK	0.003191	0.427422	7.06554	-4.19428	2.74e-05	0.003182	yes
GRAMD1B	chr11:123396527-123493518	LN-CAP-SRC	V-CAP-Control	OK	0.001928	0.25808	7.06494	-3.47711	0.000507	0.02968	yes
DSCAM	chr21:41384342-42219039	LN-CAP-SRC	V-CAP-Control	OK	0.002484	0.329594	7.05177	-4.0317	5.54e-05	0.005464	yes
RENBP	chrX:153200721-153210232	LN-CAP-SRC	V-CAP-Control	OK	0.003565	0.472242	7.04928	-3.46704	0.000526	0.03052	yes
BCL11A	chr2:60678301-60780633	LN-CAP-SRC	V-CAP-Control	OK	0.015323	2.00539	7.03203	-3.5689	0.000358	0.023081	yes
PI15	chr8:75736771-75767264	LN-CAP-SRC	V-CAP-Control	OK	0.008449	1.09888	7.02304	-4.28476	1.83e-05	0.00231	yes
ZNF572	chr8:125985538-125991630	LN-CAP-SRC	V-CAP-Control	OK	0.002022	0.262659	7.02129	-3.45248	0.000555	0.031759	yes
RGS7	chr1:240938816-241520478	LN-CAP-SRC	V-CAP-Control	OK	0.002504	0.318047	6.98887	-3.14441	0.001664	0.070419	yes
FAM135B	chr8:139142265-139509065	LN-CAP-SRC	V-CAP-Control	OK	0.002973	0.376677	6.98547	-4.13934	3.48e-05	0.003835	yes
C1QTNF1	chr17:77020250-77045870	LN-CAP-SRC	V-CAP-Control	OK	0.004368	0.55192	6.98119	-3.06027	0.002211	0.086008	yes
GPRC5D	chr12:13093708-13103318	LN-CAP-SRC	V-CAP-Control	OK	0.016315	2.06038	6.98057	-3.77653	0.000159	0.012416	yes
ZFP28	chr19:57050316-57068170	LN-CAP-SRC	V-CAP-Control	OK	0.010659	1.33588	6.96958	-4.44838	8.65e-06	0.001294	yes
FAM171B	chr2:187558788-187628512	LN-CAP-SRC	V-CAP-Control	OK	0.024701	3.05982	6.95274	-4.84458	1.27e-06	0.000275	yes
TFCP2	chr12:51487538-51566926	LN-CAP-SRC	V-CAP-Control	OK	0.033334	4.09605	6.94108	-4.36949	1.25e-05	0.001717	yes
ZNF71	chr19:57106663-57135544	LN-CAP-SRC	V-CAP-Control	OK	0.005832	0.714809	6.93747	-3.966	7.31e-05	0.006817	yes
MAP7D2	chrX:20024830-20135114	LN-CAP-SRC	V-CAP-Control	OK	0.022135	2.71297	6.93742	-4.32056	1.56e-05	0.002041	yes
PTCHD2	chr1:11539294-11597640	LN-CAP-SRC	V-CAP-Control	OK	0.011942	1.41253	6.88615	-4.59724	4.28e-06	0.000743	yes
CDKL2	chr4:76501703-76555721	LN-CAP-SRC	V-CAP-Control	OK	0.006743	0.797541	6.88597	-4.06488	4.81e-05	0.004909	yes
MIA2	chr14:39703124-39722575	LN-CAP-SRC	V-CAP-Control	OK	0.010683	1.25186	6.87267	-4.16386	3.13e-05	0.003526	yes
DOCK2	chr5:169064250-169510386	LN-CAP-SRC	V-CAP-Control	OK	0.004103	0.477997	6.8641	-3.96995	7.19e-05	0.00673	yes
SFRP1	chr8:41119475-41166990	LN-CAP-SRC	V-CAP-Control	OK	0.003145	0.365533	6.86059	-3.70519	0.000211	0.015401	yes
SPTBN1	chr2:54683453-54898583	LN-CAP-SRC	V-CAP-Control	OK	0.127714	14.6722	6.84403	-4.10923	3.97e-05	0.004264	yes
PLOD2	chr3:145787227-145879282	LN-CAP-SRC	V-CAP-Control	OK	0.030331	3.45072	6.82996	-4.06029	4.9e-05	0.00498	yes
KCNQ3	chr8:133141255-133493004	LN-CAP-SRC	V-CAP-Control	OK	0.007496	0.825933	6.78369	-4.00519	6.2e-05	0.005986	yes
GRPR	chrX:16141423-16171641	LN-CAP-SRC	V-CAP-Control	OK	0.029465	3.19288	6.7597	-4.53482	5.77e-06	0.000933	yes
CLSTN2	chr3:139654026-140286919	LN-CAP-SRC	V-CAP-Control	OK	0.006292	0.679419	6.75454	-4.20553	2.6e-05	0.003061	yes
ZNF383	chr19:37717365-37734574	LN-CAP-SRC	V-CAP-Control	OK	0.015117	1.62888	6.75158	-3.81691	0.000135	0.010941	yes
DCDC2	chr6:24171982-24383520	LN-CAP-SRC	V-CAP-Control	OK	0.027473	2.94796	6.74558	-4.29837	1.72e-05	0.002202	yes
GLRB	chr4:157997276-158093242	LN-CAP-SRC	V-CAP-Control	OK	0.011145	1.17915	6.72525	-3.45888	0.000542	0.031208	yes
SLC35D1	chr1:67465014-67520080	LN-CAP-SRC	V-CAP-Control	OK	0.013677	1.43153	6.70963	-4.44052	8.97e-06	0.00133	yes
IRF8	chr16:85932773-85956211	LN-CAP-SRC	V-CAP-Control	OK	0.00309	0.320564	6.69697	-3.28584	0.001017	0.049609	yes
ADD2	chr2:70889215-70995375	LN-CAP-SRC	V-CAP-Control	OK	0.017544	1.80452	6.68453	-3.75904	0.000171	0.013073	yes
GUCY1A2	chr11:106557909-106889171	LN-CAP-SRC	V-CAP-Control	OK	0.007598	0.774367	6.67132	-3.7794	0.000157	0.012316	yes
LRCH2	chrX:114345182-114468635	LN-CAP-SRC	V-CAP-Control	OK	0.005769	0.585703	6.66564	-3.57013	0.000357	0.023006	yes
TRIB2	chr2:12856997-12882858	LN-CAP-SRC	V-CAP-Control	OK	0.030644	3.07075	6.64686	-3.55255	0.000382	0.024128	yes
BAI1	chr8:143545376-143626368	LN-CAP-SRC	V-CAP-Control	OK	0.00458	0.455137	6.6347	-3.91071	9.2e-05	0.008119	yes
MAP6	chr11:75297962-75379479	LN-CAP-SRC	V-CAP-Control	OK	0.011382	1.12621	6.62859	-3.45335	0.000554	0.03168	yes
DDX3Y	chrY:15016018-15032390	LN-CAP-SRC	V-CAP-Control	OK	0.10712	10.4938	6.61417	-4.79216	1.65e-06	0.000341	yes
MPP1	chrX:154006958-154033802	LN-CAP-SRC	V-CAP-Control	OK	0.040321	3.93437	6.60844	-4.06799	4.74e-05	0.00486	yes
RERG	chr12:15260715-15374411	LN-CAP-SRC	V-CAP-Control	OK	0.033169	3.23327	6.60703	-4.12576	3.7e-05	0.004029	yes
LOC100131199	chr7:140774031-141180179	LN-CAP-SRC	V-CAP-Control	OK	0.019333	1.87244	6.59768	-4.93272	8.11e-07	0.000194	yes
INSM1	chr20:20348764-20351592	LN-CAP-SRC	V-CAP-Control	OK	0.011245	1.0802	6.58583	-3.54428	0.000394	0.024731	yes
AGBL1	chr15:86685241-87572283	LN-CAP-SRC	V-CAP-Control	OK	0.001248	0.118129	6.56479	-3.21053	0.001325	0.059851	yes
2012-03-04	chr2:217122584-217236750	LN-CAP-SRC	V-CAP-Control	OK	0.003904	0.36473	6.54579	-3.71762	0.000201	0.014817	yes
NEFM	chr8:24771273-24776606	LN-CAP-SRC	V-CAP-Control	OK	0.005592	0.519326	6.53723	-3.48712	0.000488	0.028884	yes
AFP	chr4:74301932-74321492	LN-CAP-SRC	V-CAP-Control	OK	0.005343	0.494529	6.53217	-3.49767	0.000469	0.02815	yes
ZNF385B	chr2:180306710-180726232	LN-CAP-SRC	V-CAP-Control	OK	0.29399	27.0811	6.52537	-3.72626	0.000194	0.01447	yes
ATCAY	chr19:3880617-3928080	LN-CAP-SRC	V-CAP-Control	OK	0.006238	0.56256	6.4948	-4.0335	5.5e-05	0.005429	yes
ZNF585B	chr19:37672480-37701451	LN-CAP-SRC	V-CAP-Control	OK	0.018648	1.67989	6.49324	-4.52681	5.99e-06	0.000961	yes
PLA2R1	chr2:160797259-160919126	LN-CAP-SRC	V-CAP-Control	OK	0.003492	0.313899	6.49004	-3.09577	0.001963	0.079067	yes
PCDHB11	chr5:140579347-140582618	LN-CAP-SRC	V-CAP-Control	OK	0.028346	2.54777	6.48995	-4.31029	1.63e-05	0.002119	yes
SYT5	chr19:55684468-55691720	LN-CAP-SRC	V-CAP-Control	OK	0.010108	0.907637	6.48853	-3.67781	0.000235	0.016725	yes
CPAMD8	chr19:17003761-17137625	LN-CAP-SRC	V-CAP-Control	OK	0.013553	1.21593	6.48728	-4.49642	6.91e-06	0.001075	yes
TRPM8	chr2:234826042-234928166	LN-CAP-SRC	V-CAP-Control	OK	0.226919	20.3175	6.4844	-5.22162	1.77e-07	5.81e-05	yes
CLIP4	chr2:29338307-29406679	LN-CAP-SRC	V-CAP-Control	OK	0.049488	4.39559	6.47284	-4.65848	3.19e-06	0.000589	yes
SOX1	chr13:112721912-112726020	LN-CAP-SRC	V-CAP-Control	OK	0.004061	0.357413	6.45967	-3.33959	0.000839	0.043218	yes
SHE	chr1:154451953-154474526	LN-CAP-SRC	V-CAP-Control	OK	0.005897	0.516637	6.45299	-3.91397	9.08e-05	0.008039	yes
DPYSL3	chr5:146770370-146889619	LN-CAP-SRC	V-CAP-Control	OK	0.033868	2.94619	6.4428	-4.17457	2.99e-05	0.003407	yes
TMSB4Y	chrY:15815446-15817902	LN-CAP-SRC	V-CAP-Control	OK	0.01813	1.57186	6.43795	-3.74413	0.000181	0.013732	yes
DDX25	chr11:125774271-125793005	LN-CAP-SRC	V-CAP-Control	OK	0.018611	1.61092	6.43561	-3.86682	0.00011	0.009346	yes
UCHL1	chr4:41258897-41270446	LN-CAP-SRC	V-CAP-Control	OK	0.056266	4.81387	6.41879	-4.16388	3.13e-05	0.003526	yes
SPON2	chr4:1160720-1202750	LN-CAP-SRC	V-CAP-Control	OK	1.4562	124.265	6.41507	-3.49135	0.000481	0.028588	yes
CHN1	chr2:175664041-175870170	LN-CAP-SRC	V-CAP-Control	OK	0.034101	2.84665	6.38331	-3.7743	0.00016	0.012492	yes
NRXN2	chr11:64373645-64490660	LN-CAP-SRC	V-CAP-Control	OK	0.008928	0.744747	6.3823	-3.07418	0.002111	0.083234	yes
ZNF433	chr19:12125531-12146525	LN-CAP-SRC	V-CAP-Control	OK	0.010679	0.886928	6.37598	-3.82355	0.000132	0.010704	yes
TMEM26	chr10:63166400-63213208	LN-CAP-SRC	V-CAP-Control	OK	0.003585	0.296449	6.36962	-3.4064	0.000658	0.036114	yes
FLJ31485	chr12:130636137-130646223	LN-CAP-SRC	V-CAP-Control	OK	0.004	0.329896	6.36602	-3.40912	0.000652	0.035816	yes
S100A6	chr1:153507075-153508717	LN-CAP-SRC	V-CAP-Control	OK	0.01233	1.01171	6.35844	-3.1125	0.001855	0.075888	yes
ANXA2P2	chr9:33624222-33625532	LN-CAP-SRC	V-CAP-Control	OK	0.014557	1.18986	6.35295	-3.76174	0.000169	0.012966	yes
FAM20C	chr7:192968-300711	LN-CAP-SRC	V-CAP-Control	OK	0.015909	1.2851	6.33594	-3.89291	9.9e-05	0.008614	yes
VWA5B1	chr1:20617411-20681387	LN-CAP-SRC	V-CAP-Control	OK	0.006131	0.493332	6.33036	-3.89508	9.82e-05	0.008549	yes
SOSTDC1	chr7:16501105-16505474	LN-CAP-SRC	V-CAP-Control	OK	0.008975	0.714619	6.31518	-3.37771	0.000731	0.039054	yes
SERPINA7	chrX:105277189-105282718	LN-CAP-SRC	V-CAP-Control	OK	0.002832	0.223406	6.30155	-3.06986	0.002142	0.084107	yes
SIX2	chr2:45232323-45236542	LN-CAP-SRC	V-CAP-Control	OK	0.004695	0.367734	6.29129	-3.07525	0.002103	0.083008	yes
SCG3	chr15:51973549-52013223	LN-CAP-SRC	V-CAP-Control	OK	0.049932	3.88569	6.28207	-4.15215	3.29e-05	0.00366	yes
NOV	chr8:120428551-120436678	LN-CAP-SRC	V-CAP-Control	OK	0.068891	5.29521	6.26423	-4.69182	2.71e-06	0.000514	yes
C11orf53	chr11:111126706-111156972	LN-CAP-SRC	V-CAP-Control	OK	0.006368	0.489173	6.26325	-3.06049	0.00221	0.085974	yes
SSTR1	chr14:38677203-38682268	LN-CAP-SRC	V-CAP-Control	OK	0.01141	0.873989	6.25921	-3.74555	0.00018	0.013672	yes
SLC24A2	chr9:19507449-19788591	LN-CAP-SRC	V-CAP-Control	OK	0.010612	0.803456	6.24246	-3.6795	0.000234	0.016646	yes
CAMKV	chr3:49895421-49907369	LN-CAP-SRC	V-CAP-Control	OK	0.056527	4.27604	6.2412	-4.74004	2.14e-06	0.000421	yes
INSL6	chr9:5163862-5185618	LN-CAP-SRC	V-CAP-Control	OK	0.030322	2.27656	6.23035	-3.32856	0.000873	0.044489	yes
PMP2	chr8:82352563-82359719	LN-CAP-SRC	V-CAP-Control	OK	0.004383	0.326722	6.21995	-3.32384	0.000888	0.045065	yes
SGCE	chr7:94214535-94285521	LN-CAP-SRC	V-CAP-Control	OK	0.057954	4.30302	6.21429	-3.86899	0.000109	0.009303	yes
TDRD1	chr10:115939028-115992063	LN-CAP-SRC	V-CAP-Control	OK	0.496992	36.8393	6.21188	-5.0927	3.53e-07	0.0001	yes
FAM123C	chr2:131513076-131525707	LN-CAP-SRC	V-CAP-Control	OK	0.009866	0.721475	6.19234	-3.35399	0.000797	0.041516	yes
ID1	chr20:30193091-30194313	LN-CAP-SRC	V-CAP-Control	OK	0.052902	3.85198	6.18615	-3.32645	0.00088	0.044756	yes
TMCC3	chr12:94960899-95044324	LN-CAP-SRC	V-CAP-Control	OK	0.045587	3.28646	6.17177	-4.62457	3.75e-06	0.00067	yes
ZNF853	chr7:6655526-6663921	LN-CAP-SRC	V-CAP-Control	OK	0.003687	0.262883	6.15597	-3.46013	0.00054	0.031091	yes
TNS3	chr7:47314751-47621742	LN-CAP-SRC	V-CAP-Control	OK	0.010833	0.771321	6.15387	-4.20343	2.63e-05	0.003083	yes
GPR173	chrX:53078505-53109796	LN-CAP-SRC	V-CAP-Control	OK	0.003874	0.274595	6.14732	-3.45181	0.000557	0.03183	yes
SYCP2	chr20:58438617-58507209	LN-CAP-SRC	V-CAP-Control	OK	0.184463	13.0473	6.14427	-4.97157	6.64e-07	0.000165	yes
BMX	chrX:15518899-15574652	LN-CAP-SRC	V-CAP-Control	OK	0.075594	5.33653	6.14149	-3.25579	0.001131	0.053318	yes
F5	chr1:169481191-169555769	LN-CAP-SRC	V-CAP-Control	OK	0.019534	1.35989	6.12137	-4.54368	5.53e-06	0.000906	yes
EFNB2	chr13:107142095-107187337	LN-CAP-SRC	V-CAP-Control	OK	0.453804	31.5235	6.11822	-5.01487	5.31e-07	0.00014	yes
CDH7	chr18:63417487-63548175	LN-CAP-SRC	V-CAP-Control	OK	0.020708	1.43371	6.11345	-3.43039	0.000603	0.033799	yes
CREB3L1	chr11:46299227-46342972	LN-CAP-SRC	V-CAP-Control	OK	0.0063	0.434788	6.10876	-3.55947	0.000372	0.023682	yes
NEFH	chr22:29876180-29887277	LN-CAP-SRC	V-CAP-Control	OK	0.005157	0.355374	6.10656	-3.8214	0.000133	0.010786	yes
CACNA1H	chr16:1203240-1275254	LN-CAP-SRC	V-CAP-Control	OK	0.016464	1.13088	6.10202	-3.86558	0.000111	0.009374	yes
CRISP3	chr6:49695091-49712168	LN-CAP-SRC	V-CAP-Control	OK	1.36079	91.5845	6.07259	-4.64899	3.34e-06	0.000611	yes
ROS1	chr6:117609529-117747018	LN-CAP-SRC	V-CAP-Control	OK	0.003911	0.261973	6.0656	-3.61122	0.000305	0.020447	yes
LAMB4	chr7:107663995-107770801	LN-CAP-SRC	V-CAP-Control	OK	0.004223	0.277865	6.03996	-3.59513	0.000324	0.021352	yes
DDN	chr12:49388932-49393088	LN-CAP-SRC	V-CAP-Control	OK	0.02192	1.43835	6.03602	-4.00097	6.31e-05	0.006062	yes
SRRM4	chr12:119419395-119600857	LN-CAP-SRC	V-CAP-Control	OK	0.009308	0.608365	6.03032	-4.04719	5.18e-05	0.005189	yes
LOC441046	chr4:144480624-144482613	LN-CAP-SRC	V-CAP-Control	OK	0.007181	0.468999	6.02921	-3.21696	0.001296	0.058883	yes
ZNF471	chr19:57019211-57040269	LN-CAP-SRC	V-CAP-Control	OK	0.010375	0.669037	6.01093	-3.89059	0.0001	0.008687	yes
SPOCK1	chr5:136310986-136835018	LN-CAP-SRC	V-CAP-Control	OK	0.048296	3.11338	6.01043	-4.34773	1.38e-05	0.001861	yes
SV2B	chr15:91643181-91844539	LN-CAP-SRC	V-CAP-Control	OK	0.009572	0.601003	5.97235	-3.51153	0.000446	0.027171	yes
DPY19L2	chr12:63952692-64062354	LN-CAP-SRC	V-CAP-Control	OK	0.101584	6.37221	5.97105	-4.43372	9.26e-06	0.001358	yes
PHF21B	chr22:45277042-45405809	LN-CAP-SRC	V-CAP-Control	OK	0.067123	4.17426	5.95857	-3.0805	0.002067	0.081932	yes
CHRNA2	chr8:27317277-27336813	LN-CAP-SRC	V-CAP-Control	OK	0.034031	2.08426	5.93655	-4.28748	1.81e-05	0.002288	yes
KIAA1274	chr10:72238563-72328206	LN-CAP-SRC	V-CAP-Control	OK	0.001942	0.118359	5.92915	-3.15897	0.001583	0.067759	yes
DSCR6	chr21:38378862-38391958	LN-CAP-SRC	V-CAP-Control	OK	0.004255	0.257806	5.92113	-3.03372	0.002416	0.091393	yes
SYT14	chr1:210111537-210337633	LN-CAP-SRC	V-CAP-Control	OK	0.021399	1.29486	5.91912	-3.38448	0.000713	0.038422	yes
GDA	chr9:74764292-74867140	LN-CAP-SRC	V-CAP-Control	OK	0.004701	0.281473	5.90399	-3.29538	0.000983	0.048392	yes
ATP2B2	chr3:10365706-10547268	LN-CAP-SRC	V-CAP-Control	OK	0.007764	0.4639	5.90092	-3.55761	0.000374	0.023817	yes
ZNF556	chr19:2867332-2878501	LN-CAP-SRC	V-CAP-Control	OK	0.012979	0.774621	5.89925	-3.41184	0.000645	0.035591	yes
TMEM150C	chr4:83405603-83483126	LN-CAP-SRC	V-CAP-Control	OK	0.019371	1.15354	5.89606	-3.49534	0.000473	0.028299	yes
EBF1	chr5:158122922-158526788	LN-CAP-SRC	V-CAP-Control	OK	0.009671	0.575572	5.8952	-3.58126	0.000342	0.022256	yes
CYP7B1	chr8:65508528-65711348	LN-CAP-SRC	V-CAP-Control	OK	0.033994	2.02078	5.89348	-3.70593	0.000211	0.015371	yes
PCDHB12	chr5:140588290-140591698	LN-CAP-SRC	V-CAP-Control	OK	0.01261	0.747182	5.88881	-3.50701	0.000453	0.027445	yes
GABBR2	chr9:101050363-101471479	LN-CAP-SRC	V-CAP-Control	OK	0.002951	0.172866	5.87237	-3.27773	0.001046	0.050485	yes
ZFP3	chr17:4981753-4999669	LN-CAP-SRC	V-CAP-Control	OK	0.015556	0.891186	5.84014	-3.75961	0.00017	0.013056	yes
WIPF3	chr7:29874340-29945791	LN-CAP-SRC	V-CAP-Control	OK	0.003785	0.215529	5.83142	-3.10732	0.001888	0.076798	yes
B3GAT1	chr11:134248397-134281812	LN-CAP-SRC	V-CAP-Control	OK	0.031415	1.78658	5.82962	-3.62289	0.000291	0.019769	yes
SSPN	chr12:26348268-26387708	LN-CAP-SRC	V-CAP-Control	OK	0.008679	0.490766	5.82144	-3.03808	0.002381	0.09043	yes
DNAJA4	chr15:78556486-78574538	LN-CAP-SRC	V-CAP-Control	OK	0.107509	6.03919	5.81183	-3.65033	0.000262	0.01824	yes
TSPAN12	chr7:120427373-120498177	LN-CAP-SRC	V-CAP-Control	OK	0.038019	2.10476	5.79079	-3.75274	0.000175	0.013363	yes
NOS1	chr12:117648776-117799607	LN-CAP-SRC	V-CAP-Control	OK	0.002288	0.125753	5.78037	-3.3361	0.00085	0.043625	yes
OBSL1	chr2:220415449-220436268	LN-CAP-SRC	V-CAP-Control	OK	0.057122	3.12647	5.77434	-3.07367	0.002114	0.083322	yes
SLC7A14	chr3:170177341-170303863	LN-CAP-SRC	V-CAP-Control	OK	0.006751	0.363633	5.75127	-3.68824	0.000226	0.016223	yes
HHEX	chr10:94449680-94455408	LN-CAP-SRC	V-CAP-Control	OK	0.014515	0.77842	5.74492	-3.20185	0.001365	0.061025	yes
C5orf49	chr5:7831510-7851264	LN-CAP-SRC	V-CAP-Control	OK	0.015122	0.80434	5.73307	-3.04813	0.002303	0.088434	yes
NKX2-2	chr20:21491659-21494664	LN-CAP-SRC	V-CAP-Control	OK	0.021565	1.14568	5.7314	-3.40391	0.000664	0.036356	yes
VSTM2L	chr20:36531498-36573747	LN-CAP-SRC	V-CAP-Control	OK	0.128883	6.81538	5.72466	-4.19706	2.7e-05	0.003158	yes
PREX1	chr20:47240792-47444420	LN-CAP-SRC	V-CAP-Control	OK	0.012623	0.662909	5.71469	-3.95343	7.7e-05	0.007077	yes
GPR81	chr12:123212152-123215129	LN-CAP-SRC	V-CAP-Control	OK	0.005181	0.271953	5.71399	-3.03202	0.002429	0.091663	yes
CUX2	chr12:111471827-111788358	LN-CAP-SRC	V-CAP-Control	OK	0.002792	0.144054	5.68893	-3.28202	0.001031	0.050034	yes
LEF1	chr4:108968700-109097586	LN-CAP-SRC	V-CAP-Control	OK	0.457583	23.4866	5.68166	-3.20969	0.001329	0.059921	yes
TRIB1	chr8:126442562-126450644	LN-CAP-SRC	V-CAP-Control	OK	2.05919	105.672	5.68137	-4.77341	1.81e-06	0.000368	yes
ZNF625	chr19:12255708-12267529	LN-CAP-SRC	V-CAP-Control	OK	0.030722	1.57555	5.68046	-3.65601	0.000256	0.017902	yes
MDFI	chr6:41606194-41621982	LN-CAP-SRC	V-CAP-Control	OK	0.007273	0.37265	5.6792	-3.01949	0.002532	0.094421	yes
LOC283177	chr11:134306375-134375555	LN-CAP-SRC	V-CAP-Control	OK	0.080465	4.06975	5.66043	-4.15474	3.26e-05	0.003632	yes
IRS2	chr13:110406183-110438914	LN-CAP-SRC	V-CAP-Control	OK	0.316168	15.9238	5.65435	-4.61438	3.94e-06	0.000695	yes
MSI1	chr12:120779132-120806958	LN-CAP-SRC	V-CAP-Control	OK	0.017682	0.882923	5.64196	-3.45545	0.000549	0.031475	yes
ANKRD30B	chr18:14748238-14852737	LN-CAP-SRC	V-CAP-Control	OK	0.005723	0.285488	5.64054	-3.12441	0.001782	0.07373	yes
KLF12	chr13:74260148-74708066	LN-CAP-SRC	V-CAP-Control	OK	0.002439	0.120625	5.62839	-3.13087	0.001743	0.072819	yes
KIAA1409	chr14:93799564-94173689	LN-CAP-SRC	V-CAP-Control	OK	0.032885	1.62574	5.62752	-3.96296	7.4e-05	0.006881	yes
GPX7	chr1:53068042-53074723	LN-CAP-SRC	V-CAP-Control	OK	0.012014	0.589712	5.61719	-3.13194	0.001737	0.072623	yes
PRLR	chr5:35055801-35230794	LN-CAP-SRC	V-CAP-Control	OK	0.019796	0.97147	5.61688	-4.0511	5.1e-05	0.005127	yes
LOC339505	chr1:20686293-20755287	LN-CAP-SRC	V-CAP-Control	OK	0.007134	0.346673	5.60268	-3.31287	0.000923	0.046323	yes
SLC2A10	chr20:45338278-45364985	LN-CAP-SRC	V-CAP-Control	OK	0.010095	0.489237	5.59889	-3.37961	0.000726	0.038858	yes
STMN3	chr20:62271060-62284780	LN-CAP-SRC	V-CAP-Control	OK	0.112097	5.36391	5.58046	-4.21518	2.5e-05	0.002969	yes
SRSF12	chr6:89805677-89827800	LN-CAP-SRC	V-CAP-Control	OK	0.025364	1.18587	5.54699	-3.4916	0.00048	0.028584	yes
PAK1	chr11:77033059-77185108	LN-CAP-SRC	V-CAP-Control	OK	0.091925	4.27962	5.54088	-3.5934	0.000326	0.02145	yes
MAGEH1	chrX:55478537-55479999	LN-CAP-SRC	V-CAP-Control	OK	0.065172	3.00815	5.52847	-3.56203	0.000368	0.023539	yes
LOC284578	chr1:205523400-205525763	LN-CAP-SRC	V-CAP-Control	OK	0.086093	3.97176	5.52773	-3.79628	0.000147	0.011698	yes
NR5A2	chr1:199996769-200146550	LN-CAP-SRC	V-CAP-Control	OK	0.031991	1.41772	5.46978	-3.10517	0.001902	0.07719	yes
PTPRN2	chr7:157331749-158380482	LN-CAP-SRC	V-CAP-Control	OK	0.054191	2.37881	5.45603	-3.53109	0.000414	0.025733	yes
C11orf45	chr11:128761312-128787951	LN-CAP-SRC	V-CAP-Control	OK	0.013518	0.588301	5.44361	-3.06239	0.002196	0.085536	yes
FMN2	chr1:240255184-240638489	LN-CAP-SRC	V-CAP-Control	OK	0.006361	0.274654	5.43232	-3.26724	0.001086	0.051771	yes
GJA3	chr13:20712394-20735183	LN-CAP-SRC	V-CAP-Control	OK	0.028762	1.22674	5.41454	-3.73069	0.000191	0.014289	yes
LPL	chr8:19796581-19824770	LN-CAP-SRC	V-CAP-Control	OK	0.048097	2.01042	5.3854	-3.76948	0.000164	0.012688	yes
CCDC158	chr4:77234191-77328458	LN-CAP-SRC	V-CAP-Control	OK	0.00763	0.316193	5.37305	-3.2575	0.001124	0.053076	yes
LMCD1	chr3:8543510-8609806	LN-CAP-SRC	V-CAP-Control	OK	0.036508	1.4942	5.35502	-3.51787	0.000435	0.026696	yes
GNG2	chr14:52327049-52436518	LN-CAP-SRC	V-CAP-Control	OK	0.022545	0.919239	5.34958	-3.4251	0.000615	0.034302	yes
EMILIN2	chr18:2847027-2914090	LN-CAP-SRC	V-CAP-Control	OK	0.014005	0.568483	5.34312	-3.46515	0.00053	0.030673	yes
ZNF630	chrX:47917566-47931025	LN-CAP-SRC	V-CAP-Control	OK	0.014582	0.589264	5.33663	-2.99708	0.002726	0.099403	yes
ZNF439	chr19:11976843-11980306	LN-CAP-SRC	V-CAP-Control	OK	0.081734	3.2907	5.33131	-3.90793	9.31e-05	0.0082	yes
ZNF256	chr19:58452200-58459077	LN-CAP-SRC	V-CAP-Control	OK	0.032409	1.303	5.3293	-3.53076	0.000414	0.025751	yes
ECHDC1	chr6:127609856-127664754	LN-CAP-SRC	V-CAP-Control	OK	0.157746	6.27445	5.31381	-3.16532	0.001549	0.066779	yes
RHOBTB3	chr5:95066849-95132071	LN-CAP-SRC	V-CAP-Control	OK	0.850698	33.6723	5.30677	-4.52097	6.16e-06	0.000982	yes
KIAA1324	chr1:109656584-109749403	LN-CAP-SRC	V-CAP-Control	OK	0.146686	5.77454	5.2989	-4.29866	1.72e-05	0.002201	yes
AGAP11,C10orf116	chr10:88728187-88769960	LN-CAP-SRC	V-CAP-Control	OK	0.331757	12.8883	5.27979	-3.76061	0.000169	0.013014	yes
HOXA9	chr7:27202056-27205149	LN-CAP-SRC	V-CAP-Control	OK	0.098751	3.82154	5.27422	-3.64292	0.00027	0.018663	yes
CNTNAP2	chr7:145813452-148118088	LN-CAP-SRC	V-CAP-Control	OK	0.012872	0.490183	5.25106	-3.26633	0.00109	0.051841	yes
RAC2	chr22:37621309-37640305	LN-CAP-SRC	V-CAP-Control	OK	0.023476	0.874493	5.21918	-3.12701	0.001766	0.073347	yes
MCAM	chr11:119179233-119187840	LN-CAP-SRC	V-CAP-Control	OK	0.031105	1.13455	5.18883	-3.51414	0.000441	0.026957	yes
C8orf86	chr8:38368351-38386180	LN-CAP-SRC	V-CAP-Control	OK	0.015742	0.572299	5.1841	-3.10386	0.00191	0.077449	yes
ZNF793	chr19:37997840-38034239	LN-CAP-SRC	V-CAP-Control	OK	0.033595	1.22105	5.18374	-3.74911	0.000177	0.013508	yes
PLCB2	chr15:40580097-40600174	LN-CAP-SRC	V-CAP-Control	OK	0.008729	0.316843	5.18183	-3.27609	0.001053	0.050672	yes
AGR2	chr7:16832263-16844738	LN-CAP-SRC	V-CAP-Control	OK	0.474681	17.0917	5.1702	-4.05497	5.01e-05	0.005069	yes
LOC100128252	chr19:56989242-57006805	LN-CAP-SRC	V-CAP-Control	OK	0.32367	11.6522	5.16994	-3.04239	0.002347	0.089615	yes
EPDR1	chr7:37960162-37991542	LN-CAP-SRC	V-CAP-Control	OK	0.124775	4.46663	5.16179	-3.83076	0.000128	0.010475	yes
KLHDC1	chr14:50159822-50219870	LN-CAP-SRC	V-CAP-Control	OK	0.022821	0.809567	5.14871	-3.11394	0.001846	0.075642	yes
SVOP	chr12:109304657-109458845	LN-CAP-SRC	V-CAP-Control	OK	0.009642	0.339332	5.13716	-3.0663	0.002167	0.08479	yes
TMEFF2	chr2:192814746-193059644	LN-CAP-SRC	V-CAP-Control	OK	0.022197	0.777162	5.12976	-3.14146	0.001681	0.070973	yes
FABP5	chr8:82192784-82197008	LN-CAP-SRC	V-CAP-Control	OK	0.24557	8.42813	5.10101	-3.52157	0.000429	0.026463	yes
LONRF2	chr2:100889752-100939195	LN-CAP-SRC	V-CAP-Control	OK	0.061351	2.08971	5.09006	-4.03238	5.52e-05	0.005453	yes
LINGO1	chr15:77905368-77924709	LN-CAP-SRC	V-CAP-Control	OK	0.028529	0.964017	5.07855	-3.2834	0.001026	0.049891	yes
ZNF570	chr19:37959981-37976242	LN-CAP-SRC	V-CAP-Control	OK	0.030627	0.978374	4.99752	-3.22062	0.001279	0.058407	yes
C11orf92	chr11:111164113-111179353	LN-CAP-SRC	V-CAP-Control	OK	1.02393	32.4431	4.98572	-4.09674	4.19e-05	0.004444	yes
SMARCA1	chrX:128580477-128657460	LN-CAP-SRC	V-CAP-Control	OK	0.30873	9.7733	4.98443	-4.04382	5.26e-05	0.005251	yes
LOC150622	chr2:6072818-6120350	LN-CAP-SRC	V-CAP-Control	OK	0.004289	0.13443	4.97023	-3.04678	0.002313	0.088707	yes
AIM1	chr6:106959729-107018334	LN-CAP-SRC	V-CAP-Control	OK	0.726724	22.5094	4.95297	-4.33092	1.48e-05	0.001969	yes
SDK1	chr7:3341079-4308631	LN-CAP-SRC	V-CAP-Control	OK	0.006804	0.210083	4.94849	-2.99519	0.002743	0.099847	yes
APOD	chr3:195295572-195311076	LN-CAP-SRC	V-CAP-Control	OK	1.12606	34.4956	4.93706	-4.08355	4.44e-05	0.004609	yes
CSRP2	chr12:77252495-77272799	LN-CAP-SRC	V-CAP-Control	OK	0.078795	2.40019	4.9289	-3.16767	0.001537	0.066433	yes
ARAP3	chr5:141032967-141061800	LN-CAP-SRC	V-CAP-Control	OK	0.027005	0.813031	4.91201	-3.46867	0.000523	0.030376	yes
ZNF585A	chr19:37641000-37663615	LN-CAP-SRC	V-CAP-Control	OK	0.03035	0.912473	4.91002	-2.99977	0.002702	0.098759	yes
C21orf7	chr21:30452872-30548202	LN-CAP-SRC	V-CAP-Control	OK	0.030267	0.869407	4.84423	-2.99531	0.002742	0.099837	yes
EPHB6	chr7:142552791-142568847	LN-CAP-SRC	V-CAP-Control	OK	0.025941	0.720046	4.79478	-3.22834	0.001245	0.05729	yes
NDRG1	chr8:134249413-134309547	LN-CAP-SRC	V-CAP-Control	OK	1.87003	51.6787	4.78843	-3.61733	0.000298	0.020102	yes
PCDHB10	chr5:140571951-140575213	LN-CAP-SRC	V-CAP-Control	OK	0.051918	1.43206	4.78572	-3.17942	0.001476	0.064498	yes
ZFY	chrY:2803111-2850547	LN-CAP-SRC	V-CAP-Control	OK	0.168902	4.60468	4.76884	-3.33251	0.000861	0.044062	yes
ZNF491	chr19:11909390-11919306	LN-CAP-SRC	V-CAP-Control	OK	0.02528	0.688222	4.76679	-3.0257	0.002481	0.093117	yes
ERP27	chr12:15066975-15091463	LN-CAP-SRC	V-CAP-Control	OK	0.073133	1.92702	4.71971	-3.08674	0.002024	0.08069	yes
ZNF136	chr19:12273871-12300064	LN-CAP-SRC	V-CAP-Control	OK	0.060404	1.57985	4.70901	-3.25131	0.001149	0.053874	yes
ARHGDIB	chr12:15094949-15114562	LN-CAP-SRC	V-CAP-Control	OK	0.18722	4.85952	4.69801	-3.31298	0.000923	0.04632	yes
PCDHB16	chr5:140560979-140565796	LN-CAP-SRC	V-CAP-Control	OK	0.025988	0.66139	4.66959	-3.02605	0.002478	0.093042	yes
AGMAT	chr1:15899151-15911605	LN-CAP-SRC	V-CAP-Control	OK	0.060001	1.5163	4.65941	-3.10033	0.001933	0.078154	yes
C3orf57	chr3:161062579-161089871	LN-CAP-SRC	V-CAP-Control	OK	0.081546	2.05347	4.6543	-3.13917	0.001694	0.071315	yes
FAM110B	chr8:58907112-59062277	LN-CAP-SRC	V-CAP-Control	OK	0.128014	3.15134	4.62159	-3.50275	0.00046	0.027789	yes
GNAI1	chr7:79764139-79848725	LN-CAP-SRC	V-CAP-Control	OK	0.57379	13.8133	4.58939	-3.69585	0.000219	0.015836	yes
CHRNB2	chr1:154540256-154552353	LN-CAP-SRC	V-CAP-Control	OK	0.11937	2.86938	4.58723	-3.62325	0.000291	0.019752	yes
ZIK1	chr19:58095627-58103758	LN-CAP-SRC	V-CAP-Control	OK	0.071719	1.69648	4.56404	-3.15349	0.001613	0.068718	yes
PSD	chr10:104162375-104178901	LN-CAP-SRC	V-CAP-Control	OK	0.047162	1.11334	4.56114	-3.22457	0.001262	0.057853	yes
C13orf29	chr13:111516333-111522655	LN-CAP-SRC	V-CAP-Control	OK	0.020545	0.476601	4.53592	-3.03974	0.002368	0.090163	yes
CPNE4	chr3:131253576-131753844	LN-CAP-SRC	V-CAP-Control	OK	0.07132	1.60932	4.49599	-3.10412	0.001908	0.077409	yes
UTY	chrY:15360262-15592550	LN-CAP-SRC	V-CAP-Control	OK	0.223045	5.00603	4.48826	-3.13337	0.001728	0.072377	yes
HIST1H2BG	chr6:26216427-26216872	LN-CAP-SRC	V-CAP-Control	OK	0.940128	20.8644	4.47204	-3.10721	0.001889	0.076813	yes
NME4	chr16:447191-450754	LN-CAP-SRC	V-CAP-Control	OK	0.75413	16.7101	4.46976	-3.52845	0.000418	0.025927	yes
AK5	chr1:77747741-78025654	LN-CAP-SRC	V-CAP-Control	OK	0.143365	3.16779	4.46572	-3.05979	0.002215	0.086103	yes
UNC80	chr2:210636716-210864024	LN-CAP-SRC	V-CAP-Control	OK	0.170661	3.5581	4.3819	-3.60357	0.000314	0.020859	yes
ACSL5	chr10:114133915-114188138	LN-CAP-SRC	V-CAP-Control	OK	0.508136	10.4964	4.36854	-3.47033	0.00052	0.030243	yes
SEMA6A	chr5:115779250-115910551	LN-CAP-SRC	V-CAP-Control	OK	0.294596	6.03338	4.35616	-3.64064	0.000272	0.018772	yes
KIAA1199	chr15:81071711-81243999	LN-CAP-SRC	V-CAP-Control	OK	0.079533	1.62675	4.3543	-3.28821	0.001008	0.049276	yes
KSR2	chr12:117890816-118406028	LN-CAP-SRC	V-CAP-Control	OK	0.035772	0.684912	4.259	-3.27184	0.001069	0.051231	yes
PLD6	chr17:17104308-17109646	LN-CAP-SRC	V-CAP-Control	OK	0.209563	3.96379	4.24142	-3.1196	0.001811	0.074624	yes
CADM1	chr11:115044344-115375241	LN-CAP-SRC	V-CAP-Control	OK	0.460963	8.59681	4.22108	-3.26705	0.001087	0.051774	yes
SLIT1	chr10:98757794-98945683	LN-CAP-SRC	V-CAP-Control	OK	0.079162	1.46596	4.21089	-3.30556	0.000948	0.047154	yes
BAIAP2L2	chr22:38480895-38506676	LN-CAP-SRC	V-CAP-Control	OK	0.147552	2.70433	4.19598	-3.08304	0.002049	0.081409	yes
BEX1	chrX:102317580-102319168	LN-CAP-SRC	V-CAP-Control	OK	0.712594	12.7979	4.16668	-3.17981	0.001474	0.064443	yes
RASL10B	chr17:34058678-34070540	LN-CAP-SRC	V-CAP-Control	OK	0.129592	2.32717	4.16652	-3.10019	0.001934	0.078175	yes
CENPV	chr17:16245847-16256812	LN-CAP-SRC	V-CAP-Control	OK	0.583128	10.4615	4.16513	-3.12406	0.001784	0.073771	yes
ANKRD10	chr13:111530886-111567416	LN-CAP-SRC	V-CAP-Control	OK	3.17884	55.6501	4.12981	-3.76788	0.000165	0.012733	yes
ELOVL2	chr6:10980992-11044624	LN-CAP-SRC	V-CAP-Control	OK	0.17416	3.0121	4.11228	-3.06808	0.002154	0.084436	yes
HOXA13	chr7:27236498-27239725	LN-CAP-SRC	V-CAP-Control	OK	1.17395	20.2028	4.10511	-3.45835	0.000544	0.031249	yes
RASAL2	chr1:178060642-178448648	LN-CAP-SRC	V-CAP-Control	OK	0.323768	5.53432	4.09538	-3.2145	0.001307	0.059234	yes
ZNF649	chr19:52392487-52408305	LN-CAP-SRC	V-CAP-Control	OK	1.71727	28.776	4.06667	-3.68389	0.00023	0.016434	yes
ATP8A1	chr4:42410391-42659122	LN-CAP-SRC	V-CAP-Control	OK	3.11446	51.1922	4.03887	-3.20723	0.00134	0.060206	yes
SLC45A3	chr1:205626980-205649630	LN-CAP-SRC	V-CAP-Control	OK	0.677716	11.0056	4.02141	-3.40924	0.000651	0.035816	yes
CD24	chrY:21094584-21239302	LN-CAP-SRC	V-CAP-Control	OK	5.35266	85.4922	3.99746	-3.43712	0.000588	0.033248	yes
KLK2	chr19:51376688-51383823	LN-CAP-SRC	V-CAP-Control	OK	6.85944	107.578	3.97115	-3.00574	0.002649	0.097544	yes
MYT1	chr20:62795826-62873606	LN-CAP-SRC	V-CAP-Control	OK	0.103268	1.58506	3.94008	-3.03348	0.002417	0.091419	yes
NWD1	chr19:16830786-16928774	LN-CAP-SRC	V-CAP-Control	OK	0.107418	1.62636	3.92034	-3.05227	0.002271	0.087593	yes
S100A10	chr1:151955385-151966714	LN-CAP-SRC	V-CAP-Control	OK	1.01634	15.3645	3.91814	-3.02915	0.002452	0.09233	yes
ZNF91	chr19:23540497-23578269	LN-CAP-SRC	V-CAP-Control	OK	0.583896	8.05598	3.78628	-3.37808	0.00073	0.039026	yes
SAMD5	chr6:147829827-147891157	LN-CAP-SRC	V-CAP-Control	OK	0.363271	4.8542	3.74011	-3.07407	0.002112	0.083246	yes
UNC13A	chr19:17712136-17799008	LN-CAP-SRC	V-CAP-Control	OK	0.241392	3.21237	3.73419	-3.29715	0.000977	0.048163	yes
FHOD3	chr18:33877701-34360018	LN-CAP-SRC	V-CAP-Control	OK	0.337127	4.45788	3.72499	-3.14109	0.001683	0.071002	yes
CBR4	chr4:169908741-169931468	LN-CAP-SRC	V-CAP-Control	OK	6.18863	69.2478	3.48408	-3.35244	0.000801	0.041703	yes
ZNF350	chr19:52467592-52490079	LN-CAP-SRC	V-CAP-Control	OK	1.62101	17.0436	3.39427	-3.044	0.002335	0.089304	yes
SH3RF1	chr4:170015406-170192249	LN-CAP-SRC	V-CAP-Control	OK	2.52289	26.5108	3.39343	-3.2515	0.001148	0.053848	yes
ZNF614	chr19:52516576-52531680	LN-CAP-SRC	V-CAP-Control	OK	2.07475	21.4918	3.37278	-3.21731	0.001294	0.058843	yes
LAMB1	chr7:107564245-107643804	LN-CAP-SRC	V-CAP-Control	OK	1.6288	16.6576	3.3543	-3.2336	0.001222	0.056468	yes
NKX3-1	chr8:23536205-23540450	LN-CAP-SRC	V-CAP-Control	OK	7.45649	69.7187	3.22498	-3.11916	0.001814	0.074632	yes
ZNF704	chr8:81540685-81787016	LN-CAP-SRC	V-CAP-Control	OK	0.857064	7.34704	3.09969	-3.00571	0.00265	0.097544	yes
MAP1B	chr5:71403117-71505397	LN-CAP-SRC	V-CAP-Control	OK	4.39129	0.468307	-3.22912	3.02496	0.002487	0.093245	yes
PDIA4	chr7:148700153-148725782	LN-CAP-SRC	V-CAP-Control	OK	76.422	7.9768	-3.26011	3.08043	0.002067	0.081935	yes
KDM6A	chrX:44732422-44971845	LN-CAP-SRC	V-CAP-Control	OK	29.8484	2.81629	-3.40579	3.26936	0.001078	0.051582	yes
ACADVL	chr17:7093209-7128585	LN-CAP-SRC	V-CAP-Control	OK	32.1218	2.95073	-3.44441	3.05947	0.002217	0.086164	yes
PRKD1	chr14:30045686-30396899	LN-CAP-SRC	V-CAP-Control	OK	35.4773	3.10984	-3.51199	3.35507	0.000793	0.041385	yes
KIF1C	chr17:4901242-4931694	LN-CAP-SRC	V-CAP-Control	OK	5.69736	0.487674	-3.5463	3.21516	0.001304	0.059156	yes
LASP1	chr17:37026111-37078023	LN-CAP-SRC	V-CAP-Control	OK	9.11188	0.712253	-3.67729	3.20953	0.00133	0.059941	yes
ZFP36L1	chr14:69254374-69259785	LN-CAP-SRC	V-CAP-Control	OK	15.1718	1.17137	-3.69512	3.1971	0.001388	0.06177	yes
GTF2H2	chr5:70330950-70363497	LN-CAP-SRC	V-CAP-Control	OK	35.4865	2.62115	-3.759	3.33591	0.00085	0.043645	yes
FBXL17	chr5:107194733-107717799	LN-CAP-SRC	V-CAP-Control	OK	19.0996	1.38206	-3.78865	3.38356	0.000716	0.038532	yes
SYT4	chr18:40847856-40857615	LN-CAP-SRC	V-CAP-Control	OK	71.9413	4.90843	-3.87349	3.60877	0.000308	0.020575	yes
LOC147727	chr19:10762537-10764548	LN-CAP-SRC	V-CAP-Control	OK	6.80325	0.463631	-3.87518	3.0162	0.00256	0.095165	yes
LMO4	chr1:87794150-87814607	LN-CAP-SRC	V-CAP-Control	OK	8.2409	0.561475	-3.87551	3.23308	0.001225	0.056538	yes
ADAMTS1	chr21:28208605-28217728	LN-CAP-SRC	V-CAP-Control	OK	14.1132	0.91069	-3.95394	3.53189	0.000413	0.025677	yes
BLVRB	chr19:40953690-40971725	LN-CAP-SRC	V-CAP-Control	OK	12.8819	0.819584	-3.97431	3.01668	0.002556	0.095028	yes
ZG16B	chr16:2880172-2882285	LN-CAP-SRC	V-CAP-Control	OK	22.2554	1.34952	-4.04364	3.26645	0.001089	0.051829	yes
LRRN1	chr3:3841120-3889387	LN-CAP-SRC	V-CAP-Control	OK	17.8984	1.066	-4.06955	3.48541	0.000491	0.029011	yes
CPNE7	chr16:89642175-89663654	LN-CAP-SRC	V-CAP-Control	OK	5.07975	0.292227	-4.11959	3.03903	0.002373	0.090283	yes
ADM2	chr22:50920011-50924866	LN-CAP-SRC	V-CAP-Control	OK	1.23272	0.068035	-4.17942	3.04434	0.002332	0.089233	yes
TAGLN2	chr1:159887902-159895284	LN-CAP-SRC	V-CAP-Control	OK	6.13157	0.335026	-4.19391	3.15353	0.001613	0.068718	yes
SEMA3C	chr7:80371853-80548667	LN-CAP-SRC	V-CAP-Control	OK	69.3228	3.70871	-4.22434	3.844	0.000121	0.010038	yes
SSFA2	chr2:182756471-182795464	LN-CAP-SRC	V-CAP-Control	OK	48.1588	2.52865	-4.25136	3.27911	0.001041	0.050369	yes
PRR15L	chr17:46029333-46035110	LN-CAP-SRC	V-CAP-Control	OK	6.49819	0.336269	-4.27235	3.25218	0.001145	0.053765	yes
MMP15	chr16:58059281-58080804	LN-CAP-SRC	V-CAP-Control	OK	5.77102	0.29511	-4.2895	3.46101	0.000538	0.031013	yes
HLA-H	chr6:29855382-29858856	LN-CAP-SRC	V-CAP-Control	OK	2.56325	0.125865	-4.34802	3.12423	0.001783	0.073757	yes
SAMD15	chr14:77843761-77857587	LN-CAP-SRC	V-CAP-Control	OK	2.40049	0.116758	-4.36174	3.22695	0.001251	0.057498	yes
NLGN1	chr3:173116243-174001116	LN-CAP-SRC	V-CAP-Control	OK	5.09763	0.245185	-4.37788	3.50188	0.000462	0.027849	yes
BARD1	chr2:215593274-215674428	LN-CAP-SRC	V-CAP-Control	OK	33.5056	1.60049	-4.38781	3.84559	0.00012	0.009986	yes
C7orf13	chr7:156431059-156433348	LN-CAP-SRC	V-CAP-Control	OK	6.60963	0.30855	-4.42099	3.27874	0.001043	0.05039	yes
RAB19	chr7:140103842-140126050	LN-CAP-SRC	V-CAP-Control	OK	3.94343	0.182733	-4.43164	3.08293	0.00205	0.081409	yes
FAM101B	chr17:289770-295731	LN-CAP-SRC	V-CAP-Control	OK	1.38542	0.06403	-4.43543	3.05144	0.002277	0.087775	yes
GALNT10	chr5:153570294-153800543	LN-CAP-SRC	V-CAP-Control	OK	2.66986	0.120514	-4.46949	3.52288	0.000427	0.026369	yes
PRRG4	chr11:32851488-32876105	LN-CAP-SRC	V-CAP-Control	OK	2.08792	0.093379	-4.48283	3.15886	0.001584	0.067767	yes
HLA-A	chr6:29910308-29913661	LN-CAP-SRC	V-CAP-Control	OK	11.8227	0.525227	-4.49248	3.61502	0.0003	0.020239	yes
MICAL2	chr11:12132137-12285331	LN-CAP-SRC	V-CAP-Control	OK	2.14396	0.095006	-4.49611	3.36155	0.000775	0.040668	yes
FCGBP	chr19:40353962-40440533	LN-CAP-SRC	V-CAP-Control	OK	0.401426	0.017033	-4.55873	3.31963	0.000901	0.045535	yes
NUCB2	chr11:17298285-17353070	LN-CAP-SRC	V-CAP-Control	OK	124.691	5.24763	-4.57055	4.06028	4.9e-05	0.00498	yes
LDOC1	chrX:140269930-140271310	LN-CAP-SRC	V-CAP-Control	OK	36.7801	1.54195	-4.5761	3.836	0.000125	0.010306	yes
FADS2	chr11:61595712-61634825	LN-CAP-SRC	V-CAP-Control	OK	4.43194	0.182186	-4.60445	3.56102	0.000369	0.023596	yes
CFB	chr6:31913720-31919861	LN-CAP-SRC	V-CAP-Control	OK	1.32544	0.054224	-4.61141	3.20885	0.001333	0.060017	yes
CAP2	chr6:17393735-17558023	LN-CAP-SRC	V-CAP-Control	OK	2.20628	0.087304	-4.65942	3.28033	0.001037	0.050215	yes
ZIC2	chr13:100634318-100639019	LN-CAP-SRC	V-CAP-Control	OK	4.49528	0.177025	-4.66639	3.32579	0.000882	0.044822	yes
CDC42EP1	chr22:37956470-37965410	LN-CAP-SRC	V-CAP-Control	OK	0.803576	0.031485	-4.67372	3.01072	0.002606	0.096325	yes
ZCCHC24	chr10:81142082-81205383	LN-CAP-SRC	V-CAP-Control	OK	1.3691	0.05317	-4.68647	3.34029	0.000837	0.043155	yes
TRAM1L1	chr4:118004709-118006736	LN-CAP-SRC	V-CAP-Control	OK	2.57911	0.097927	-4.71903	3.17794	0.001483	0.064692	yes
SESN2	chr1:28586005-28609002	LN-CAP-SRC	V-CAP-Control	OK	1.50206	0.056464	-4.73348	3.32787	0.000875	0.044559	yes
NAA11	chr4:80238271-80247171	LN-CAP-SRC	V-CAP-Control	OK	1.40941	0.051742	-4.7676	3.09643	0.001959	0.078921	yes
BAGE,BAGE3,BAGE4,BAGE5	chr21:11020841-11098937	LN-CAP-SRC	V-CAP-Control	OK	48.5388	1.77277	-4.77506	3.13104	0.001742	0.0728	yes
AZGP1P1	chr7:99578384-99581860	LN-CAP-SRC	V-CAP-Control	OK	1.84497	0.066886	-4.78576	3.16108	0.001572	0.067454	yes
SHC3	chr9:91620685-91793682	LN-CAP-SRC	V-CAP-Control	OK	0.383116	0.013721	-4.80329	3.26213	0.001106	0.052415	yes
RHOV	chr15:41164411-41166487	LN-CAP-SRC	V-CAP-Control	OK	8.16177	0.290978	-4.8099	3.7191	0.0002	0.014759	yes
HSPA4L	chr4:128703452-128754526	LN-CAP-SRC	V-CAP-Control	OK	5.0328	0.172894	-4.8634	3.73756	0.000186	0.014002	yes
SLC7A11	chr4:139085247-139163503	LN-CAP-SRC	V-CAP-Control	OK	10.3084	0.354001	-4.86393	4.1127	3.91e-05	0.004209	yes
SLC27A5	chr19:59009699-59023432	LN-CAP-SRC	V-CAP-Control	OK	1.0972	0.036378	-4.91462	3.21463	0.001306	0.059231	yes
PTPRR	chr12:71031861-71314584	LN-CAP-SRC	V-CAP-Control	OK	2.48372	0.08232	-4.91512	3.03689	0.00239	0.090704	yes
CXCR7	chr2:237478379-237490994	LN-CAP-SRC	V-CAP-Control	OK	29.4059	0.944208	-4.96086	4.11693	3.84e-05	0.004142	yes
LUZP2	chr11:24518555-25104186	LN-CAP-SRC	V-CAP-Control	OK	10.6613	0.3399	-4.97113	4.04362	5.26e-05	0.005253	yes
HLF	chr17:53342320-53402426	LN-CAP-SRC	V-CAP-Control	OK	1.70308	0.054157	-4.97484	3.56371	0.000366	0.023436	yes
HCG4	chr6:29758807-29760850	LN-CAP-SRC	V-CAP-Control	OK	1.15478	0.036668	-4.97696	3.13695	0.001707	0.071752	yes
IFI35	chr17:41158741-41166475	LN-CAP-SRC	V-CAP-Control	OK	1.23099	0.03894	-4.98242	3.1951	0.001398	0.062101	yes
HOXB9	chr17:46698518-46703835	LN-CAP-SRC	V-CAP-Control	OK	0.580835	0.017024	-5.0925	3.09018	0.002	0.080083	yes
DUSP23	chr1:159750758-159752333	LN-CAP-SRC	V-CAP-Control	OK	3.54971	0.103076	-5.10592	3.21805	0.001291	0.058742	yes
LRRC4C	chr11:40135752-40315664	LN-CAP-SRC	V-CAP-Control	OK	0.46395	0.013322	-5.12208	3.16316	0.001561	0.067191	yes
GBP3	chr1:89472359-89488549	LN-CAP-SRC	V-CAP-Control	OK	0.397509	0.011223	-5.14649	3.19128	0.001416	0.062731	yes
TGM3	chr20:2276612-2321725	LN-CAP-SRC	V-CAP-Control	OK	0.480389	0.013186	-5.18708	3.10677	0.001891	0.07686	yes
SNORA24	chr4:119199916-119200978	LN-CAP-SRC	V-CAP-Control	OK	43228.8	1175.09	-5.20115	3.4055	0.00066	0.036215	yes
EHHADH	chr3:184908411-184971886	LN-CAP-SRC	V-CAP-Control	OK	2.57254	0.069925	-5.20124	3.33913	0.00084	0.043261	yes
LPAR3	chr1:85279085-85358896	LN-CAP-SRC	V-CAP-Control	OK	2.55938	0.068728	-5.21876	3.46679	0.000527	0.030525	yes
CHST2	chr3:142838667-142841812	LN-CAP-SRC	V-CAP-Control	OK	2.28661	0.060418	-5.24209	3.59086	0.00033	0.021604	yes
HES6	chr2:239146907-239148681	LN-CAP-SRC	V-CAP-Control	OK	6.0312	0.158838	-5.24682	3.34219	0.000831	0.042934	yes
THBS4	chr5:79331169-79379107	LN-CAP-SRC	V-CAP-Control	OK	0.37883	0.009154	-5.37101	3.28001	0.001038	0.050241	yes
FAM19A2	chr12:62102040-62586551	LN-CAP-SRC	V-CAP-Control	OK	1.02696	0.024772	-5.37352	3.42293	0.000619	0.034455	yes
ZNF215	chr11:6947653-6979278	LN-CAP-SRC	V-CAP-Control	OK	0.962044	0.022961	-5.38886	3.48645	0.000489	0.028926	yes
NTSR1	chr20:61340188-61394123	LN-CAP-SRC	V-CAP-Control	OK	0.335119	0.007834	-5.41869	3.18805	0.001432	0.063261	yes
UPF0639	chr14:69951470-69995215	LN-CAP-SRC	V-CAP-Control	OK	0.517384	0.012017	-5.42814	3.28184	0.001031	0.050034	yes
MAGEA5	chrX:151282526-151286444	LN-CAP-SRC	V-CAP-Control	OK	0.511356	0.011663	-5.45434	3.06463	0.002179	0.08508	yes
CYP2C19	chr10:96522462-96612671	LN-CAP-SRC	V-CAP-Control	OK	1.23148	0.027939	-5.46195	3.35661	0.000789	0.04122	yes
SPATA6	chr1:48761043-48937876	LN-CAP-SRC	V-CAP-Control	OK	0.566481	0.012742	-5.47436	3.36533	0.000765	0.040284	yes
PDE10A	chr6:165740777-166075584	LN-CAP-SRC	V-CAP-Control	OK	0.835634	0.01834	-5.50983	2.99611	0.002735	0.099621	yes
LOC442497	chr7:419390-422845	LN-CAP-SRC	V-CAP-Control	OK	0.353353	0.007527	-5.55297	3.27292	0.001064	0.051083	yes
RAD21L1	chr20:1206763-1235145	LN-CAP-SRC	V-CAP-Control	OK	0.804297	0.01699	-5.565	3.31486	0.000917	0.046071	yes
KIAA0513	chr16:85061409-85127828	LN-CAP-SRC	V-CAP-Control	OK	1.0363	0.021508	-5.59044	4.06294	4.85e-05	0.004935	yes
SLC16A7	chr12:60083125-60175408	LN-CAP-SRC	V-CAP-Control	OK	1.299	0.026056	-5.63966	3.62912	0.000284	0.019483	yes
CTSC	chr11:88026759-88070941	LN-CAP-SRC	V-CAP-Control	OK	2.72797	0.052722	-5.69327	3.46694	0.000526	0.03052	yes
HLA-E	chr6:30457182-30461982	LN-CAP-SRC	V-CAP-Control	OK	4.33347	0.082687	-5.71172	4.28632	1.82e-05	0.002296	yes
CERK	chr22:47080306-47134152	LN-CAP-SRC	V-CAP-Control	OK	4.13029	0.076502	-5.7546	4.34049	1.42e-05	0.001906	yes
HPR	chr16:72097124-72111145	LN-CAP-SRC	V-CAP-Control	OK	2.00712	0.036244	-5.79125	3.74521	0.00018	0.01368	yes
C22orf41	chr22:50989540-51001328	LN-CAP-SRC	V-CAP-Control	OK	8.75909	0.15595	-5.81162	3.69825	0.000217	0.015727	yes
QKI	chr6:163835674-163999628	LN-CAP-SRC	V-CAP-Control	OK	2.73962	0.048253	-5.82721	3.06716	0.002161	0.084607	yes
SCNN1A	chr12:6456008-6486523	LN-CAP-SRC	V-CAP-Control	OK	3.9969	0.069844	-5.8386	3.84753	0.000119	0.00992	yes
ALDH1L2	chr12:105413561-105478341	LN-CAP-SRC	V-CAP-Control	OK	4.05514	0.069595	-5.86462	4.29113	1.78e-05	0.00226	yes
GBA3	chr4:22694547-22821192	LN-CAP-SRC	V-CAP-Control	OK	1.46027	0.024536	-5.89521	3.31147	0.000928	0.046476	yes
HOGA1	chr10:99344101-99372555	LN-CAP-SRC	V-CAP-Control	OK	2.37102	0.039363	-5.91251	3.62827	0.000285	0.019514	yes
HOXC12	chr12:54348713-54350350	LN-CAP-SRC	V-CAP-Control	OK	2.439	0.039655	-5.94266	3.17086	0.00152	0.065925	yes
WDR72	chr15:53805937-54051859	LN-CAP-SRC	V-CAP-Control	OK	1.00185	0.015798	-5.98676	4.0116	6.03e-05	0.005845	yes
CD74	chr5:149781199-149792332	LN-CAP-SRC	V-CAP-Control	OK	1.67405	0.026337	-5.99009	3.09287	0.001982	0.079527	yes
PRAME	chr22:22890122-22901696	LN-CAP-SRC	V-CAP-Control	OK	17.8255	0.274962	-6.01856	3.63074	0.000283	0.019376	yes
FAM129A	chr1:184760165-184943682	LN-CAP-SRC	V-CAP-Control	OK	3.97167	0.060962	-6.02569	4.72752	2.27e-06	0.000442	yes
NUDT16P1	chr3:131080688-131083966	LN-CAP-SRC	V-CAP-Control	OK	2.92162	0.044384	-6.0406	3.33175	0.000863	0.044102	yes
KIAA1324L	chr7:86506222-86689014	LN-CAP-SRC	V-CAP-Control	OK	4.0923	0.061423	-6.058	3.50896	0.00045	0.027361	yes
TMEM47	chrX:34645180-34675405	LN-CAP-SRC	V-CAP-Control	OK	1.34791	0.019929	-6.0797	3.80063	0.000144	0.011523	yes
POTEM	chr14:19983953-20020272	LN-CAP-SRC	V-CAP-Control	OK	2.55378	0.036223	-6.13957	4.72926	2.25e-06	0.000439	yes
CFHR4	chr1:196857211-196887763	LN-CAP-SRC	V-CAP-Control	OK	0.566603	0.008024	-6.14182	3.01292	0.002587	0.095835	yes
IFITM2	chr11:308106-309410	LN-CAP-SRC	V-CAP-Control	OK	2.15652	0.029991	-6.16804	3.41702	0.000633	0.035033	yes
TRPS1	chr8:116420723-116681228	LN-CAP-SRC	V-CAP-Control	OK	3.02808	0.041994	-6.17207	4.77758	1.77e-06	0.000363	yes
BHLHA15	chr7:97841565-97842271	LN-CAP-SRC	V-CAP-Control	OK	6.59586	0.08878	-6.21517	3.93214	8.42e-05	0.007577	yes
TRIM38	chr6:25963070-25985352	LN-CAP-SRC	V-CAP-Control	OK	4.37014	0.057941	-6.23696	4.63534	3.56e-06	0.000643	yes
LOC100132526	chr3:13974552-13978444	LN-CAP-SRC	V-CAP-Control	OK	0.563153	0.007321	-6.26535	3.85499	0.000116	0.009701	yes
ATF3	chr1:212738696-212794116	LN-CAP-SRC	V-CAP-Control	OK	3.06806	0.039604	-6.27553	3.70775	0.000209	0.015281	yes
TTC29	chr4:147628178-147867034	LN-CAP-SRC	V-CAP-Control	OK	0.695597	0.008946	-6.2808	3.56256	0.000367	0.023506	yes
C9orf106	chr9:132083294-132084882	LN-CAP-SRC	V-CAP-Control	OK	0.67273	0.008485	-6.30905	3.09419	0.001974	0.079335	yes
OASL	chr12:121458094-121476780	LN-CAP-SRC	V-CAP-Control	OK	0.382002	0.004712	-6.34125	3.26448	0.001097	0.05211	yes
PHLDA3	chr1:201434621-201438299	LN-CAP-SRC	V-CAP-Control	OK	1.45843	0.017666	-6.36728	3.73722	0.000186	0.014011	yes
TYRP1	chr9:12693385-12710266	LN-CAP-SRC	V-CAP-Control	OK	1.90298	0.022906	-6.37638	4.13745	3.51e-05	0.003857	yes
LOC339290	chr18:5238098-5246505	LN-CAP-SRC	V-CAP-Control	OK	2.13105	0.02557	-6.38095	4.43958	9.01e-06	0.001333	yes
TP53TG3B	chr16:33204155-33208187	LN-CAP-SRC	V-CAP-Control	OK	0.786471	0.009423	-6.38304	3.07112	0.002133	0.083869	yes
OR8D1	chr11:124179735-124180662	LN-CAP-SRC	V-CAP-Control	OK	1.33591	0.015519	-6.42769	3.16535	0.001549	0.066779	yes
ZIC5	chr13:100615274-100624178	LN-CAP-SRC	V-CAP-Control	OK	3.74129	0.043307	-6.43279	4.56683	4.95e-06	0.00083	yes
PTGS2	chr1:186640943-186649559	LN-CAP-SRC	V-CAP-Control	OK	0.807695	0.009325	-6.43664	3.78971	0.000151	0.011945	yes
HLA-B	chr6:31321648-31324989	LN-CAP-SRC	V-CAP-Control	OK	15.6811	0.179923	-6.4455	5.04335	4.57e-07	0.000125	yes
ANTXRL	chr10:47658233-47701446	LN-CAP-SRC	V-CAP-Control	OK	0.199291	0.002232	-6.48036	3.17712	0.001487	0.064855	yes
ANKRD30A	chr10:37414784-37521495	LN-CAP-SRC	V-CAP-Control	OK	1.75418	0.019411	-6.49775	4.50165	6.74e-06	0.001058	yes
UNC13C	chr15:54305100-54920806	LN-CAP-SRC	V-CAP-Control	OK	1.7927	0.019784	-6.50165	4.80519	1.55e-06	0.000323	yes
LOC200772	chr2:241894035-241906868	LN-CAP-SRC	V-CAP-Control	OK	0.195563	0.002095	-6.5443	3.21506	0.001304	0.059156	yes
GABRA3	chrX:151335633-151619831	LN-CAP-SRC	V-CAP-Control	OK	0.74376	0.00794	-6.54959	3.59981	0.000318	0.021075	yes
LOC342346	chr16:4606490-4650318	LN-CAP-SRC	V-CAP-Control	OK	0.205176	0.002151	-6.57553	3.54062	0.000399	0.024994	yes
DDC	chr7:50526133-50633154	LN-CAP-SRC	V-CAP-Control	OK	57.1784	0.597857	-6.57953	4.53031	5.89e-06	0.000949	yes
OR52E4	chr11:5905522-5906461	LN-CAP-SRC	V-CAP-Control	OK	2.72814	0.028393	-6.58624	3.55671	0.000376	0.023878	yes
PRSS1	chr7:142457318-142460927	LN-CAP-SRC	V-CAP-Control	OK	4.28097	0.043311	-6.62707	4.22625	2.38e-05	0.00285	yes
GSTA5	chr6:52696540-52710893	LN-CAP-SRC	V-CAP-Control	OK	0.508043	0.005118	-6.63314	3.26334	0.001101	0.05227	yes
LONRF3	chrX:118108712-118151949	LN-CAP-SRC	V-CAP-Control	OK	0.792021	0.007886	-6.65019	3.30629	0.000945	0.047083	yes
TP53TG3B	chr16:32684840-32688878	LN-CAP-SRC	V-CAP-Control	OK	0.944875	0.009401	-6.65124	3.22046	0.00128	0.058415	yes
DDX43	chr6:74104284-74127289	LN-CAP-SRC	V-CAP-Control	OK	1.09007	0.010752	-6.66368	4.05661	4.98e-05	0.005041	yes
TP53TG3B	chr16:33260690-33264727	LN-CAP-SRC	V-CAP-Control	OK	0.95672	0.009423	-6.66573	3.32962	0.00087	0.044389	yes
GPX8	chr5:54408798-54469005	LN-CAP-SRC	V-CAP-Control	OK	2.1662	0.021187	-6.67587	3.08927	0.002006	0.080266	yes
NOSTRIN	chr2:169643048-169721849	LN-CAP-SRC	V-CAP-Control	OK	4.32104	0.042016	-6.68431	3.83088	0.000128	0.010473	yes
C22orf34	chr22:50013289-50051190	LN-CAP-SRC	V-CAP-Control	OK	0.773286	0.007425	-6.70241	3.81085	0.000138	0.011144	yes
GBP2	chr1:89573309-89591799	LN-CAP-SRC	V-CAP-Control	OK	1.42559	0.013667	-6.70471	4.35417	1.34e-05	0.001817	yes
OR52N2	chr11:5841565-5842531	LN-CAP-SRC	V-CAP-Control	OK	0.998522	0.009529	-6.7114	3.30547	0.000948	0.047158	yes
ABCA12	chr2:215796265-216003151	LN-CAP-SRC	V-CAP-Control	OK	3.16362	0.029966	-6.72209	3.58577	0.000336	0.021955	yes
DUSP27	chr1:167064086-167098402	LN-CAP-SRC	V-CAP-Control	OK	0.363212	0.003421	-6.7301	4.00043	6.32e-05	0.006073	yes
PIGR	chr1:207101866-207119811	LN-CAP-SRC	V-CAP-Control	OK	1.17207	0.010926	-6.74514	4.48137	7.42e-06	0.001141	yes
MAGEC2	chrX:141290127-141293076	LN-CAP-SRC	V-CAP-Control	OK	0.325996	0.003024	-6.75222	3.32349	0.000889	0.045111	yes
HLA-C	chr6:31236528-31239855	LN-CAP-SRC	V-CAP-Control	OK	37.8105	0.348342	-6.76214	5.36841	7.94e-08	3.03e-05	yes
HMGCS2	chr1:120290618-120311555	LN-CAP-SRC	V-CAP-Control	OK	30.4862	0.280129	-6.76592	3.98656	6.7e-05	0.006366	yes
AACSP1	chr5:178191863-178203277	LN-CAP-SRC	V-CAP-Control	OK	1.80894	0.016612	-6.76682	4.13131	3.61e-05	0.003946	yes
VAMP8	chr2:85804613-85809156	LN-CAP-SRC	V-CAP-Control	OK	17.6608	0.161135	-6.77613	4.90646	9.27e-07	0.000215	yes
LOC348021	chr13:19582398-19586774	LN-CAP-SRC	V-CAP-Control	OK	0.637538	0.005755	-6.79157	3.86676	0.00011	0.009346	yes
TPTE	chr21:10906742-10990920	LN-CAP-SRC	V-CAP-Control	OK	3.72482	0.033304	-6.80534	3.73634	0.000187	0.014051	yes
OR8D2	chr11:124189157-124190093	LN-CAP-SRC	V-CAP-Control	OK	1.51293	0.013453	-6.81325	3.36159	0.000775	0.040668	yes
PHF11	chr13:50069800-50103117	LN-CAP-SRC	V-CAP-Control	OK	2.77786	0.02458	-6.82037	3.64684	0.000265	0.018449	yes
SLC39A8	chr4:103172197-103266655	LN-CAP-SRC	V-CAP-Control	OK	46.5068	0.407127	-6.83582	3.63619	0.000277	0.01903	yes
PPIC	chr5:122359077-122372425	LN-CAP-SRC	V-CAP-Control	OK	5.18948	0.042856	-6.91994	4.52309	6.09e-06	0.000974	yes
HLA-DRA	chr6:32407618-32412826	LN-CAP-SRC	V-CAP-Control	OK	1.3811	0.01069	-7.0134	3.80796	0.00014	0.011255	yes
SELM	chr22:31500762-31503551	LN-CAP-SRC	V-CAP-Control	OK	8.66817	0.065462	-7.04893	4.43074	9.39e-06	0.00137	yes
POTEH	chr22:16256331-16287937	LN-CAP-SRC	V-CAP-Control	OK	1.9218	0.014365	-7.06376	4.60499	4.12e-06	0.000722	yes
POTEG	chr14:19553364-19584942	LN-CAP-SRC	V-CAP-Control	OK	1.79159	0.013174	-7.08745	3.86645	0.00011	0.009354	yes
PIP	chr7:142829173-142836834	LN-CAP-SRC	V-CAP-Control	OK	4.61878	0.033934	-7.08864	3.86109	0.000113	0.009501	yes
TMPRSS11E	chr4:69313166-69363322	LN-CAP-SRC	V-CAP-Control	OK	1.83722	0.013463	-7.09243	4.25605	2.08e-05	0.002566	yes
C2orf43	chr2:20884817-21022827	LN-CAP-SRC	V-CAP-Control	OK	2.60221	0.018977	-7.09935	4.59526	4.32e-06	0.000747	yes
TNF	chr6:31543349-31546112	LN-CAP-SRC	V-CAP-Control	OK	0.486747	0.003457	-7.13761	3.52518	0.000423	0.026199	yes
FLJ36000	chr17:21904061-21913070	LN-CAP-SRC	V-CAP-Control	OK	0.281604	0.001929	-7.18964	3.55652	0.000376	0.023882	yes
BCAT1	chr12:24962957-25102393	LN-CAP-SRC	V-CAP-Control	OK	4.73766	0.031919	-7.21364	3.44972	0.000561	0.03202	yes
RBM24	chr6:17281808-17294099	LN-CAP-SRC	V-CAP-Control	OK	3.33453	0.021532	-7.27485	3.53301	0.000411	0.02558	yes
KLK3	chr19:51358170-51364020	LN-CAP-SRC	V-CAP-Control	OK	178.054	1.13699	-7.29095	3.00477	0.002658	0.097763	yes
LOC285577	chr5:3417265-3536208	LN-CAP-SRC	V-CAP-Control	OK	1.36578	0.008555	-7.31869	4.53895	5.65e-06	0.00092	yes
GPC3	chrX:132669775-133119673	LN-CAP-SRC	V-CAP-Control	OK	2.71381	0.016976	-7.32065	4.02257	5.76e-05	0.005648	yes
GRIN2C	chr17:72838167-72856007	LN-CAP-SRC	V-CAP-Control	OK	0.97571	0.005813	-7.3911	4.44853	8.65e-06	0.001294	yes
NLGN4X	chrX:5808082-6146706	LN-CAP-SRC	V-CAP-Control	OK	5.79888	0.034316	-7.40076	5.04756	4.47e-07	0.000122	yes
SOX8	chr16:1031807-1036979	LN-CAP-SRC	V-CAP-Control	OK	0.435634	0.002506	-7.44142	3.68737	0.000227	0.016258	yes
NCRNA00221	chr14:106938454-106951529	LN-CAP-SRC	V-CAP-Control	OK	1.77158	0.009848	-7.49101	4.35199	1.35e-05	0.001832	yes
AZGP1	chr7:99564349-99573735	LN-CAP-SRC	V-CAP-Control	OK	42.1817	0.233533	-7.49685	5.87012	4.35e-09	2.95e-06	yes
ST3GAL1	chr8:134467090-134584183	LN-CAP-SRC	V-CAP-Control	OK	25.3941	0.138281	-7.52075	5.34483	9.05e-08	3.36e-05	yes
ALDH1L1	chr3:125822407-125899485	LN-CAP-SRC	V-CAP-Control	OK	1.74667	0.009298	-7.55343	4.84315	1.28e-06	0.000276	yes
RYR2	chr1:237205701-237997288	LN-CAP-SRC	V-CAP-Control	OK	4.24518	0.022566	-7.55553	5.87244	4.29e-09	2.93e-06	yes
DDX53	chrX:23018086-23020206	LN-CAP-SRC	V-CAP-Control	OK	1.82755	0.009465	-7.59308	4.61115	4e-06	0.000704	yes
PI3	chr20:43803539-43805185	LN-CAP-SRC	V-CAP-Control	OK	3.11519	0.015179	-7.68108	3.83112	0.000128	0.010467	yes
CSMD1	chr8:2792874-4852328	LN-CAP-SRC	V-CAP-Control	OK	1.43834	0.006961	-7.69096	5.49248	3.96e-08	1.78e-05	yes
MKRN3	chr15:23810453-23813166	LN-CAP-SRC	V-CAP-Control	OK	2.12451	0.010012	-7.7292	4.83786	1.31e-06	0.000282	yes
GAGE1	chrX:49363615-49373139	LN-CAP-SRC	V-CAP-Control	OK	3.91187	0.017934	-7.76899	4.33411	1.46e-05	0.001946	yes
LOC84856	chr10:42970938-42990785	LN-CAP-SRC	V-CAP-Control	OK	1.02429	0.004567	-7.80907	4.30949	1.64e-05	0.002125	yes
GDF15	chr19:18496967-18499986	LN-CAP-SRC	V-CAP-Control	OK	28.934	0.127088	-7.83079	5.20053	1.99e-07	6.37e-05	yes
TNFSF18	chr1:173010359-173020103	LN-CAP-SRC	V-CAP-Control	OK	23.3603	0.102284	-7.83533	4.98801	6.1e-07	0.000156	yes
CYP2C9	chr10:96698414-96749148	LN-CAP-SRC	V-CAP-Control	OK	5.01211	0.020853	-7.90901	5.13946	2.76e-07	8.2e-05	yes
PHF2P1	chr13:19620292-19692423	LN-CAP-SRC	V-CAP-Control	OK	2.49943	0.009464	-8.04499	5.43321	5.53e-08	2.31e-05	yes
GSTA2	chr6:52614884-52628361	LN-CAP-SRC	V-CAP-Control	OK	2.67882	0.010089	-8.05267	4.61932	3.85e-06	0.000684	yes
CCDC85A	chr2:56411257-56613309	LN-CAP-SRC	V-CAP-Control	OK	11.8326	0.043721	-8.08024	6.08334	1.18e-09	1.07e-06	yes
TNFRSF12A	chr16:3070312-3072383	LN-CAP-SRC	V-CAP-Control	OK	3.70395	0.012916	-8.16375	4.53363	5.8e-06	0.000937	yes
SEMA3G	chr3:52467267-52479043	LN-CAP-SRC	V-CAP-Control	OK	0.526178	0.001812	-8.18178	4.54446	5.51e-06	0.000903	yes
NCAM2	chr21:22370632-22912517	LN-CAP-SRC	V-CAP-Control	OK	49.9651	0.153827	-8.34347	6.25	4.1e-10	4.84e-07	yes
TNFRSF1A	chr12:6437922-6451283	LN-CAP-SRC	V-CAP-Control	OK	1.81159	0.005573	-8.34465	4.66171	3.14e-06	0.000582	yes
ODZ1	chrX:123509755-124097666	LN-CAP-SRC	V-CAP-Control	OK	3.56904	0.010856	-8.36089	4.0515	5.09e-05	0.005124	yes
MAGEA10	chrX:151302906-151307025	LN-CAP-SRC	V-CAP-Control	OK	3.43563	0.010041	-8.41853	4.40096	1.08e-05	0.001533	yes
HSPB1	chr7:75931874-75933614	LN-CAP-SRC	V-CAP-Control	OK	35.9177	0.094604	-8.56858	5.97657	2.28e-09	1.79e-06	yes
EFNA5	chr5:106712589-107006596	LN-CAP-SRC	V-CAP-Control	OK	5.818	0.014779	-8.62079	6.05551	1.4e-09	1.22e-06	yes
USP10	chr16:84733554-84813527	LN-CAP-SRC	V-CAP-Control	OK	8.40328	0.021098	-8.63772	6.06116	1.35e-09	1.2e-06	yes
GSTA1	chr6:52656177-52668664	LN-CAP-SRC	V-CAP-Control	OK	15.7517	0.038147	-8.68972	5.91889	3.24e-09	2.35e-06	yes
GAGE12D,GAGE12F	chrX:49325433-49332821	LN-CAP-SRC	V-CAP-Control	OK	25.6073	0.06074	-8.7197	3.6696	0.000243	0.017157	yes
GAGE12D,GAGE12F	chrX:49334991-49342370	LN-CAP-SRC	V-CAP-Control	OK	25.6073	0.06074	-8.7197	3.66997	0.000243	0.017138	yes
GAGE12D,GAGE12F,GAGE13,GAGE2A,GAGE2B,GAGE2C,GAGE2D,GAGE2E,GAGE4,GAGE5,GAGE8	chrX:49188093-49313710	LN-CAP-SRC	V-CAP-Control	OK	121.466	0.287551	-8.72252	4.44336	8.86e-06	0.001315	yes
NAT1	chr8:18027970-18081198	LN-CAP-SRC	V-CAP-Control	OK	4.5023	0.009819	-8.84088	3.88828	0.000101	0.008743	yes
GAGE10	chrX:49160124-49176311	LN-CAP-SRC	V-CAP-Control	OK	3.87758	0.008383	-8.85344	3.92362	8.72e-05	0.007781	yes
GAGE12D	chrX:49315880-49323262	LN-CAP-SRC	V-CAP-Control	OK	15.4628	0.033329	-8.85782	3.82539	0.000131	0.010636	yes
THNSL2	chr2:88469834-88486146	LN-CAP-SRC	V-CAP-Control	OK	2.12612	0.004467	-8.89474	5.03947	4.67e-07	0.000127	yes
MAGEA2,MAGEA2B	chrX:151918387-151922364	LN-CAP-SRC	V-CAP-Control	OK	3.34271	0.006927	-8.91461	4.12342	3.73e-05	0.004058	yes
MAGEA2,MAGEA2B	chrX:151883118-151887095	LN-CAP-SRC	V-CAP-Control	OK	3.34278	0.006927	-8.91464	4.12065	3.78e-05	0.004097	yes
MAGEA12	chrX:151899292-151903184	LN-CAP-SRC	V-CAP-Control	OK	4.27555	0.008232	-9.02063	4.32596	1.52e-05	0.002003	yes
MMP16	chr8:89049459-89339717	LN-CAP-SRC	V-CAP-Control	OK	33.3811	0.059243	-9.13817	6.81404	9.49e-12	2.7e-08	yes
XIST	chrX:73012039-73072588	LN-CAP-SRC	V-CAP-Control	OK	7.79913	0.01382	-9.14041	3.29063	0.001	0.048961	yes
MAGEA6	chrX:151867244-151870814	LN-CAP-SRC	V-CAP-Control	OK	7.66972	0.013378	-9.16321	4.91546	8.86e-07	0.000208	yes
GAGE12J	chrX:49178515-49185866	LN-CAP-SRC	V-CAP-Control	OK	12.4523	0.021714	-9.16357	5.09099	3.56e-07	0.000101	yes
IL32	chr16:3115312-3119668	LN-CAP-SRC	V-CAP-Control	OK	14.951	0.025869	-9.1748	4.98228	6.28e-07	0.000158	yes
GAGE2A	chrX:49354117-49361430	LN-CAP-SRC	V-CAP-Control	OK	14.955	0.025425	-9.20016	5.15505	2.54e-07	7.68e-05	yes
CNTNAP4	chr16:76311175-76593135	LN-CAP-SRC	V-CAP-Control	OK	3.17084	0.005176	-9.25885	5.14611	2.66e-07	7.95e-05	yes
GAGE12D	chrX:49344540-49351917	LN-CAP-SRC	V-CAP-Control	OK	14.3986	0.023444	-9.26248	3.88688	0.000102	0.008763	yes
MSN	chrX:64887510-64961793	LN-CAP-SRC	V-CAP-Control	OK	2.61148	0.004244	-9.26511	5.88774	3.92e-09	2.73e-06	yes
PLXDC2	chr10:20105371-20569115	LN-CAP-SRC	V-CAP-Control	OK	7.90247	0.012779	-9.27241	6.19963	5.66e-10	6.09e-07	yes
CSAG1	chrX:151903227-151909518	LN-CAP-SRC	V-CAP-Control	OK	14.123	0.019352	-9.51135	4.97707	6.46e-07	0.000161	yes
NXF2,NXF2B	chrX:101615315-101726732	LN-CAP-SRC	V-CAP-Control	OK	2.34675	0.003007	-9.60835	4.52398	6.07e-06	0.00097	yes
NXF2,NXF2B	chrX:101470279-101581634	LN-CAP-SRC	V-CAP-Control	OK	2.46233	0.00299	-9.68563	4.45547	8.37e-06	0.001261	yes
BNIP3L	chr8:26240522-26270644	LN-CAP-SRC	V-CAP-Control	OK	13.5006	0.014903	-9.82321	6.62341	3.51e-11	7.25e-08	yes
MAGEA1	chrX:152481521-152486116	LN-CAP-SRC	V-CAP-Control	OK	7.53905	0.008075	-9.86678	5.73559	9.72e-09	5.79e-06	yes
EFHA2	chr8:16884746-16980148	LN-CAP-SRC	V-CAP-Control	OK	3.20614	0.003254	-9.9443	5.18348	2.18e-07	6.81e-05	yes
TNFRSF10D	chr8:22993103-23021540	LN-CAP-SRC	V-CAP-Control	OK	4.72037	0.004272	-10.1097	5.90725	3.48e-09	2.49e-06	yes
MAGEA3	chrX:151934651-151938240	LN-CAP-SRC	V-CAP-Control	OK	8.2074	0.006244	-10.3601	5.95332	2.63e-09	2.01e-06	yes
VCX3A	chrX:6451658-6453159	LN-CAP-SRC	V-CAP-Control	OK	1.89606	0.001092	-10.7617	3.1289	0.001755	0.073017	yes
XAGE1A,XAGE1B	chrX:52238809-52243953	LN-CAP-SRC	V-CAP-Control	OK	16.0637	0.00856	-10.874	3.2949	0.000985	0.048392	yes
XAGE1A,XAGE1D	chrX:52511760-52516904	LN-CAP-SRC	V-CAP-Control	OK	16.0637	0.00856	-10.874	3.2949	0.000985	0.048392	yes
XAGE1A,XAGE1D	chrX:52255219-52260363	LN-CAP-SRC	V-CAP-Control	OK	16.0637	0.00856	-10.874	3.2949	0.000985	0.048392	yes
XAGE1C,XAGE1D	chrX:52528159-52533303	LN-CAP-SRC	V-CAP-Control	OK	16.0637	0.00856	-10.874	3.2949	0.000985	0.048392	yes
XAGE1A,XAGE1D	chrX:52541053-52546197	LN-CAP-SRC	V-CAP-Control	OK	16.0637	0.00856	-10.874	3.2949	0.000985	0.048392	yes
VCX3B	chrX:8432870-8434551	LN-CAP-SRC	V-CAP-Control	OK	1.7481	0.000817	-11.0628	3.22049	0.00128	0.058415	yes
CDR1	chrX:139865424-139866723	LN-CAP-SRC	V-CAP-Control	OK	219.198	0.092697	-11.2074	7.56757	3.8e-14	4.27e-10	yes
PPP2R2A	chr8:26149006-26230195	LN-CAP-SRC	V-CAP-Control	OK	10.1197	0.003809	-11.3753	5.41398	6.16e-08	2.51e-05	yes
VCX	chrX:7810302-7812184	LN-CAP-SRC	V-CAP-Control	OK	3.07706	0.001052	-11.5139	3.36038	0.000778	0.040812	yes
CCL20	chr2:228678557-228682280	LN-CAP-SRC	V-CAP-Control	OK	94.7188	0.031524	-11.553	5.61778	1.93e-08	9.94e-06	yes
LCN2	chr9:130911731-130915734	LN-CAP-SRC	V-CAP-Control	OK	37.6925	0.007164	-12.3612	6.66147	2.71e-11	6.07e-08	yes
PAGE1	chrX:49452053-49460596	LN-CAP-SRC	V-CAP-Control	OK	55.5867	0.008034	-12.7563	6.88608	5.73e-12	1.88e-08	yes
