# Supplementary material for: Src promotes castration-recurrent prostate cancer through androgen receptor-dependent canonical and non-canonical transcriptional signatures
Source: Oncotarget. 2016 Dec 31;8(6):10324–47. doi: 10.18632/oncotarget.14401 (PMC5354662; doi:10.18632/oncotarget.14401)
Supplement: Supplementary file 8 [file oncotarget-08-10324-s008.xlsx]

## Sheet: Sheet1
locus	sample_1	sample_2	status	value_1	value_2	log2(fold_change)	test_stat	p_value	q_value	significant
chrX:139865424-139866723	LN-CAP-Treated	LN-CAP-SRC-Treated	OK	0.031196	162.456	12.3464	-7.95683	1.78e-15	6.67e-11	yes
chrX:73012039-73072588	LN-CAP-Treated	LN-CAP-SRC-Treated	OK	0.004078	8.76348	11.0695	-5.78578	7.22e-09	4.5e-06	yes
chr13:36875774-36944317	LN-CAP-Treated	LN-CAP-SRC-Treated	OK	0.006264	10.7738	10.7481	-6.06468	1.32e-09	1.19e-06	yes
chr5:37106329-37249530	LN-CAP-Treated	LN-CAP-SRC-Treated	OK	0.002337	2.41125	10.0107	-6.51329	7.35e-11	1.24e-07	yes
chr20:24986872-25039616	LN-CAP-Treated	LN-CAP-SRC-Treated	OK	0.00208	1.71824	9.69002	-5.32477	1.01e-07	3.69e-05	yes
chr16:76311175-76593135	LN-CAP-Treated	LN-CAP-SRC-Treated	OK	0.010507	2.72289	8.01761	-4.84707	1.25e-06	0.000273	yes
chr19:10381516-10397291	LN-CAP-Treated	LN-CAP-SRC-Treated	OK	0.007266	1.57395	7.75904	-4.76823	1.86e-06	0.000376	yes
chr3:19190016-19577135	LN-CAP-Treated	LN-CAP-SRC-Treated	OK	0.047057	8.89755	7.56285	-5.82591	5.68e-09	3.67e-06	yes
chr17:33762114-33775856	LN-CAP-Treated	LN-CAP-SRC-Treated	OK	0.000877	0.161593	7.52585	-3.79007	0.000151	0.011931	yes
chr10:48737041-48827924	LN-CAP-Treated	LN-CAP-SRC-Treated	OK	0.012652	2.20896	7.44789	-3.15534	0.001603	0.068387	yes
chr10:46550122-46641003	LN-CAP-Treated	LN-CAP-SRC-Treated	OK	0.012552	2.17515	7.43707	-3.0679	0.002156	0.084455	yes
chrX:118533257-118588437	LN-CAP-Treated	LN-CAP-SRC-Treated	OK	0.008516	1.2887	7.24148	-4.16311	3.14e-05	0.003531	yes
chr7:419390-422845	LN-CAP-Treated	LN-CAP-SRC-Treated	OK	0.002344	0.340954	7.18442	-3.7324	0.00019	0.014216	yes
chr12:24962957-25102393	LN-CAP-Treated	LN-CAP-SRC-Treated	OK	0.012679	1.80061	7.14988	-3.83547	0.000125	0.010317	yes
chr15:54305100-54920806	LN-CAP-Treated	LN-CAP-SRC-Treated	OK	0.002815	0.34053	6.91833	-4.16754	3.08e-05	0.003489	yes
chrX:2670092-2734541	LN-CAP-Treated	LN-CAP-SRC-Treated	OK	0.011014	1.28359	6.86471	-3.09078	0.001996	0.079964	yes
chr3:125822407-125899485	LN-CAP-Treated	LN-CAP-SRC-Treated	OK	0.011923	1.2996	6.76817	-4.32353	1.54e-05	0.002021	yes
chr1:111729800-111743281	LN-CAP-Treated	LN-CAP-SRC-Treated	OK	0.017324	1.88746	6.76755	-4.21512	2.5e-05	0.002969	yes
chr12:6747241-6756580	LN-CAP-Treated	LN-CAP-SRC-Treated	OK	0.00339	0.366022	6.75448	-3.49659	0.000471	0.028204	yes
chr2:166326156-166545917	LN-CAP-Treated	LN-CAP-SRC-Treated	OK	0.00404	0.429876	6.73344	-3.55381	0.00038	0.024041	yes
chr19:11504731-11530018	LN-CAP-Treated	LN-CAP-SRC-Treated	OK	0.015103	1.56085	6.69135	-3.494	0.000476	0.028389	yes
chr16:19125253-19132952	LN-CAP-Treated	LN-CAP-SRC-Treated	OK	0.006475	0.668077	6.68893	-3.49846	0.000468	0.028089	yes
chr2:151324709-151344180	LN-CAP-Treated	LN-CAP-SRC-Treated	OK	0.019496	1.93628	6.63399	-4.22249	2.42e-05	0.002891	yes
chr2:162848754-162931052	LN-CAP-Treated	LN-CAP-SRC-Treated	OK	0.050072	4.69626	6.55138	-4.85795	1.19e-06	0.000262	yes
chr1:192778168-192781407	LN-CAP-Treated	LN-CAP-SRC-Treated	OK	0.007276	0.675999	6.53767	-3.37973	0.000726	0.038851	yes
chr8:30689059-30706533	LN-CAP-Treated	LN-CAP-SRC-Treated	OK	0.014434	1.20254	6.3805	-4.55849	5.15e-06	0.000858	yes
chr11:34500341-34535330	LN-CAP-Treated	LN-CAP-SRC-Treated	OK	0.097028	7.97896	6.36165	-4.10176	4.1e-05	0.004369	yes
chr10:115511212-115542192	LN-CAP-Treated	LN-CAP-SRC-Treated	OK	0.023024	1.88401	6.35455	-3.18492	0.001448	0.063787	yes
chr3:13974552-13978444	LN-CAP-Treated	LN-CAP-SRC-Treated	OK	0.007202	0.571095	6.3092	-3.84656	0.00012	0.009952	yes
chr17:46684594-46688383	LN-CAP-Treated	LN-CAP-SRC-Treated	OK	0.017898	1.40823	6.29792	-3.70498	0.000211	0.015409	yes
chr7:128355442-128371797	LN-CAP-Treated	LN-CAP-SRC-Treated	OK	0.006497	0.510694	6.2965	-3.53529	0.000407	0.025412	yes
chr6:28962593-28973037	LN-CAP-Treated	LN-CAP-SRC-Treated	OK	0.007555	0.55136	6.18933	-3.64822	0.000264	0.018356	yes
chr3:55542335-56502391	LN-CAP-Treated	LN-CAP-SRC-Treated	OK	0.031045	2.20123	6.14781	-4.32328	1.54e-05	0.002022	yes
chr12:105413561-105478341	LN-CAP-Treated	LN-CAP-SRC-Treated	OK	0.054519	3.84725	6.14093	-4.39841	1.09e-05	0.001547	yes
chr14:88399357-88459907	LN-CAP-Treated	LN-CAP-SRC-Treated	OK	0.060328	4.11344	6.09138	-3.99827	6.38e-05	0.006116	yes
chr5:138855112-138862343	LN-CAP-Treated	LN-CAP-SRC-Treated	OK	0.00535	0.354162	6.04879	-3.11106	0.001864	0.076078	yes
chr17:33738080-33759543	LN-CAP-Treated	LN-CAP-SRC-Treated	OK	0.008224	0.541119	6.03994	-3.38091	0.000722	0.038758	yes
chr19:20188802-20231977	LN-CAP-Treated	LN-CAP-SRC-Treated	OK	0.008242	0.513793	5.96204	-3.59659	0.000322	0.02127	yes
chr3:149086804-149095568	LN-CAP-Treated	LN-CAP-SRC-Treated	OK	0.589944	36.426	5.94825	-4.74762	2.06e-06	0.000409	yes
chr15:84322837-84708593	LN-CAP-Treated	LN-CAP-SRC-Treated	OK	0.029815	1.83106	5.94052	-4.43971	9.01e-06	0.001333	yes
chr17:27030533-27038872	LN-CAP-Treated	LN-CAP-SRC-Treated	OK	0.003497	0.210773	5.91325	-3.02683	0.002471	0.092861	yes
chr20:19870209-19983100	LN-CAP-Treated	LN-CAP-SRC-Treated	OK	0.083009	4.94078	5.89533	-4.57075	4.86e-06	0.00082	yes
chr1:207494816-207534311	LN-CAP-Treated	LN-CAP-SRC-Treated	OK	0.037806	2.1874	5.85444	-3.37423	0.00074	0.03935	yes
chr13:20761603-20767114	LN-CAP-Treated	LN-CAP-SRC-Treated	OK	0.03236	1.70065	5.71571	-3.72446	0.000196	0.014528	yes
chr4:156680125-156728783	LN-CAP-Treated	LN-CAP-SRC-Treated	OK	0.04975	2.25982	5.50536	-3.91336	9.1e-05	0.008046	yes
chr16:52471917-52581714	LN-CAP-Treated	LN-CAP-SRC-Treated	OK	0.04276	1.92832	5.49494	-3.36257	0.000772	0.040575	yes
chr6:52656177-52668664	LN-CAP-Treated	LN-CAP-SRC-Treated	OK	0.113446	4.49898	5.30952	-3.67434	0.000238	0.016889	yes
chr16:68678150-68732957	LN-CAP-Treated	LN-CAP-SRC-Treated	OK	0.043554	1.70634	5.29197	-3.82115	0.000133	0.010793	yes
chr11:88026759-88070941	LN-CAP-Treated	LN-CAP-SRC-Treated	OK	0.061934	2.41142	5.283	-3.32818	0.000874	0.04452	yes
chr14:106938454-106951529	LN-CAP-Treated	LN-CAP-SRC-Treated	OK	0.101529	3.88509	5.25799	-3.73713	0.000186	0.014012	yes
chr4:23793643-23891700	LN-CAP-Treated	LN-CAP-SRC-Treated	OK	0.009325	0.353432	5.24419	-3.27779	0.001046	0.050485	yes
chrX:49452053-49460596	LN-CAP-Treated	LN-CAP-SRC-Treated	OK	1.73142	65.5769	5.24316	-4.33706	1.44e-05	0.001928	yes
chr6:139561198-139613208	LN-CAP-Treated	LN-CAP-SRC-Treated	OK	0.007917	0.268959	5.08636	-3.097	0.001955	0.078822	yes
chr5:3417265-3536208	LN-CAP-Treated	LN-CAP-SRC-Treated	OK	0.042847	1.45469	5.08538	-3.50053	0.000464	0.027932	yes
chr17:72838167-72856007	LN-CAP-Treated	LN-CAP-SRC-Treated	OK	0.035697	1.16129	5.02379	-3.41547	0.000637	0.035198	yes
chr13:77454303-77460540	LN-CAP-Treated	LN-CAP-SRC-Treated	OK	0.017609	0.560795	4.99306	-3.19619	0.001393	0.061927	yes
chr22:50013289-50051190	LN-CAP-Treated	LN-CAP-SRC-Treated	OK	0.019375	0.599798	4.95219	-3.00313	0.002672	0.097998	yes
chr2:56411257-56613309	LN-CAP-Treated	LN-CAP-SRC-Treated	OK	0.223588	6.78154	4.9227	-3.92653	8.62e-05	0.007712	yes
chr9:133884503-133968446	LN-CAP-Treated	LN-CAP-SRC-Treated	OK	0.011235	0.330401	4.87817	-3.14107	0.001683	0.071002	yes
chr7:142829173-142836834	LN-CAP-Treated	LN-CAP-SRC-Treated	OK	0.331793	9.68158	4.86689	-3.28387	0.001024	0.04983	yes
chr4:106473776-106552837	LN-CAP-Treated	LN-CAP-SRC-Treated	OK	0.130966	3.11082	4.57003	-3.2973	0.000976	0.048149	yes
chr4:154074269-154260474	LN-CAP-Treated	LN-CAP-SRC-Treated	OK	0.100054	2.35276	4.5555	-3.29409	0.000987	0.048499	yes
chrX:152481521-152486116	LN-CAP-Treated	LN-CAP-SRC-Treated	OK	0.567319	13.1222	4.5317	-3.57822	0.000346	0.022433	yes
chr6:96463844-96663488	LN-CAP-Treated	LN-CAP-SRC-Treated	OK	0.030004	0.640081	4.41502	-3.12854	0.001757	0.073059	yes
chr9:12693385-12710266	LN-CAP-Treated	LN-CAP-SRC-Treated	OK	0.113355	2.15125	4.24625	-3.01277	0.002589	0.095868	yes
chr3:3841120-3889387	LN-CAP-Treated	LN-CAP-SRC-Treated	OK	0.548364	8.92102	4.024	-3.26715	0.001086	0.051771	yes
chr2:237478379-237490994	LN-CAP-Treated	LN-CAP-SRC-Treated	OK	0.776629	10.4294	3.74729	-3.01515	0.002569	0.095369	yes
chr1:120290618-120311555	LN-CAP-Treated	LN-CAP-SRC-Treated	OK	1.78883	22.1869	3.63262	-3.06598	0.00217	0.084823	yes
chr13:32605436-32870776	LN-CAP-Treated	LN-CAP-SRC-Treated	OK	0.516887	5.01041	3.27701	-3.01912	0.002535	0.094487	yes
chr8:89049459-89339717	LN-CAP-Treated	LN-CAP-SRC-Treated	OK	2.65931	24.0496	3.17689	-3.09535	0.001966	0.079151	yes
chr4:95679127-96079601	LN-CAP-Treated	LN-CAP-SRC-Treated	OK	17.5234	1.68096	-3.38192	3.18525	0.001446	0.063751	yes
chr1:205626980-205649630	LN-CAP-Treated	LN-CAP-SRC-Treated	OK	108.922	9.70499	-3.48842	3.2504	0.001152	0.05399	yes
chr1:8071778-8086393	LN-CAP-Treated	LN-CAP-SRC-Treated	OK	68.9293	6.00604	-3.52063	3.35525	0.000793	0.041375	yes
chr3:49158546-49170599	LN-CAP-Treated	LN-CAP-SRC-Treated	OK	10.5528	0.892819	-3.56312	3.28583	0.001017	0.049609	yes
chr1:205758220-205782161	LN-CAP-Treated	LN-CAP-SRC-Treated	OK	46.3248	3.7406	-3.63044	3.44576	0.000569	0.03237	yes
chr3:121554033-121605373	LN-CAP-Treated	LN-CAP-SRC-Treated	OK	52.2962	4.20989	-3.63485	3.24564	0.001172	0.054696	yes
chr4:108852716-108874613	LN-CAP-Treated	LN-CAP-SRC-Treated	OK	30.809	2.35274	-3.71094	3.50692	0.000453	0.027445	yes
chr12:94960899-95044324	LN-CAP-Treated	LN-CAP-SRC-Treated	OK	2.44	0.165664	-3.88055	3.01362	0.002582	0.095693	yes
chr7:123092235-123174718	LN-CAP-Treated	LN-CAP-SRC-Treated	OK	4.43818	0.299901	-3.88741	3.03424	0.002411	0.091316	yes
chrX:154487525-154493852	LN-CAP-Treated	LN-CAP-SRC-Treated	OK	2.8007	0.169562	-4.0459	3.02504	0.002486	0.093245	yes
chr2:100889752-100939195	LN-CAP-Treated	LN-CAP-SRC-Treated	OK	0.648514	0.038252	-4.08353	3.00313	0.002672	0.097998	yes
chr8:134249413-134309547	LN-CAP-Treated	LN-CAP-SRC-Treated	OK	101.977	5.64744	-4.17451	3.16306	0.001561	0.067198	yes
chr7:87905743-87936209	LN-CAP-Treated	LN-CAP-SRC-Treated	OK	41.2591	2.28228	-4.17617	3.83576	0.000125	0.010313	yes
chr6:151561133-151679694	LN-CAP-Treated	LN-CAP-SRC-Treated	OK	1.49669	0.078438	-4.25407	3.19421	0.001402	0.062242	yes
chr7:16832263-16844738	LN-CAP-Treated	LN-CAP-SRC-Treated	OK	6.39314	0.307461	-4.37805	3.19828	0.001382	0.061614	yes
chr11:111164113-111179353	LN-CAP-Treated	LN-CAP-SRC-Treated	OK	4.5552	0.218329	-4.38293	3.4562	0.000548	0.031419	yes
chr19:20720797-20748626	LN-CAP-Treated	LN-CAP-SRC-Treated	OK	5.73135	0.271702	-4.39878	3.72678	0.000194	0.014449	yes
chr5:140474236-140476964	LN-CAP-Treated	LN-CAP-SRC-Treated	OK	2.8768	0.134576	-4.41797	3.14021	0.001688	0.071171	yes
chrY:2803111-2850547	LN-CAP-Treated	LN-CAP-SRC-Treated	OK	4.45239	0.192461	-4.53194	3.12887	0.001755	0.073017	yes
chr19:58452200-58459077	LN-CAP-Treated	LN-CAP-SRC-Treated	OK	1.74614	0.07532	-4.535	3.17427	0.001502	0.065331	yes
chr19:12273871-12300064	LN-CAP-Treated	LN-CAP-SRC-Treated	OK	2.04655	0.077676	-4.71958	3.37804	0.00073	0.039026	yes
chr5:42424025-42721926	LN-CAP-Treated	LN-CAP-SRC-Treated	OK	8.84975	0.328973	-4.74959	3.91683	8.97e-05	0.007966	yes
chr11:134022336-134094426	LN-CAP-Treated	LN-CAP-SRC-Treated	OK	94.2472	3.42175	-4.78364	3.94593	7.95e-05	0.007263	yes
chr19:58095627-58103758	LN-CAP-Treated	LN-CAP-SRC-Treated	OK	1.66189	0.059344	-4.80758	3.2826	0.001029	0.049985	yes
chr19:48427035-48427156	LN-CAP-Treated	LN-CAP-SRC-Treated	OK	601.554	21.1201	-4.83201	3.11882	0.001816	0.074632	yes
chr19:50595745-50595866	LN-CAP-Treated	LN-CAP-SRC-Treated	OK	601.554	21.1201	-4.83201	3.11882	0.001816	0.074632	yes
chr19:50601082-50601203	LN-CAP-Treated	LN-CAP-SRC-Treated	OK	601.554	21.1201	-4.83201	3.11882	0.001816	0.074632	yes
chr19:50604147-50604268	LN-CAP-Treated	LN-CAP-SRC-Treated	OK	601.554	21.1201	-4.83201	3.11882	0.001816	0.074632	yes
chr19:50607211-50607332	LN-CAP-Treated	LN-CAP-SRC-Treated	OK	601.554	21.1201	-4.83201	3.11882	0.001816	0.074632	yes
chr19:50610270-50610391	LN-CAP-Treated	LN-CAP-SRC-Treated	OK	601.554	21.1201	-4.83201	3.11882	0.001816	0.074632	yes
chr19:50615624-50615745	LN-CAP-Treated	LN-CAP-SRC-Treated	OK	601.554	21.1201	-4.83201	3.11882	0.001816	0.074632	yes
chr19:50620976-50621097	LN-CAP-Treated	LN-CAP-SRC-Treated	OK	601.554	21.1201	-4.83201	3.11882	0.001816	0.074632	yes
chr19:50626330-50626451	LN-CAP-Treated	LN-CAP-SRC-Treated	OK	601.554	21.1201	-4.83201	3.11882	0.001816	0.074632	yes
chr19:50631658-50631779	LN-CAP-Treated	LN-CAP-SRC-Treated	OK	601.554	21.1201	-4.83201	3.11882	0.001816	0.074632	yes
chrY:15360262-15592550	LN-CAP-Treated	LN-CAP-SRC-Treated	OK	3.96018	0.138893	-4.83352	3.26903	0.001079	0.051632	yes
chr19:48421685-48421807	LN-CAP-Treated	LN-CAP-SRC-Treated	OK	586.531	20.4875	-4.83939	3.12451	0.001781	0.07373	yes
chr19:48437437-48437559	LN-CAP-Treated	LN-CAP-SRC-Treated	OK	586.531	20.4875	-4.83939	3.12451	0.001781	0.07373	yes
chr19:416582-460996	LN-CAP-Treated	LN-CAP-SRC-Treated	OK	1.4688	0.050783	-4.85414	3.10285	0.001917	0.077644	yes
chr10:25447000-25891157	LN-CAP-Treated	LN-CAP-SRC-Treated	OK	17.1232	0.583509	-4.87505	3.81218	0.000138	0.011092	yes
chr2:29338307-29406679	LN-CAP-Treated	LN-CAP-SRC-Treated	OK	1.66548	0.056751	-4.87516	3.36499	0.000765	0.040325	yes
chr12:8071823-8088892	LN-CAP-Treated	LN-CAP-SRC-Treated	OK	3.42562	0.108512	-4.98044	3.71931	0.0002	0.014752	yes
chr7:11410061-11871824	LN-CAP-Treated	LN-CAP-SRC-Treated	OK	0.452621	0.014012	-5.01361	3.46367	0.000533	0.030787	yes
chr19:53738637-53758111	LN-CAP-Treated	LN-CAP-SRC-Treated	OK	2.21837	0.068278	-5.02193	3.60305	0.000315	0.020889	yes
chr19:8920381-8933565	LN-CAP-Treated	LN-CAP-SRC-Treated	OK	2.82828	0.086577	-5.02979	3.69302	0.000222	0.015972	yes
chr4:82009836-82126215	LN-CAP-Treated	LN-CAP-SRC-Treated	OK	0.442483	0.013412	-5.04398	3.1104	0.001868	0.076208	yes
chr19:23540497-23578269	LN-CAP-Treated	LN-CAP-SRC-Treated	OK	20.6127	0.609947	-5.07871	4.42532	9.63e-06	0.001398	yes
chr10:135340866-135352620	LN-CAP-Treated	LN-CAP-SRC-Treated	OK	0.998636	0.02901	-5.10534	3.1067	0.001892	0.07686	yes
chr19:37717365-37734574	LN-CAP-Treated	LN-CAP-SRC-Treated	OK	1.11145	0.031933	-5.12125	3.10085	0.00193	0.078045	yes
chr11:77033059-77185108	LN-CAP-Treated	LN-CAP-SRC-Treated	OK	1.59808	0.043617	-5.19531	3.30992	0.000933	0.046673	yes
chr8:87878675-88394955	LN-CAP-Treated	LN-CAP-SRC-Treated	OK	0.933	0.025057	-5.21857	3.03149	0.002433	0.091793	yes
chr4:74606274-74609433	LN-CAP-Treated	LN-CAP-SRC-Treated	OK	4.53074	0.121099	-5.22549	3.59358	0.000326	0.021442	yes
chr6:75794041-75915623	LN-CAP-Treated	LN-CAP-SRC-Treated	OK	2.23285	0.059168	-5.23793	4.11876	3.81e-05	0.004121	yes
chr19:37997840-38034239	LN-CAP-Treated	LN-CAP-SRC-Treated	OK	1.481	0.039124	-5.24237	3.86937	0.000109	0.009292	yes
chr8:97657498-98155722	LN-CAP-Treated	LN-CAP-SRC-Treated	OK	1.46522	0.03761	-5.28387	3.52245	0.000428	0.026405	yes
chr19:2841432-2860472	LN-CAP-Treated	LN-CAP-SRC-Treated	OK	0.905026	0.022795	-5.31119	3.08978	0.002003	0.080148	yes
chr19:2867332-2878501	LN-CAP-Treated	LN-CAP-SRC-Treated	OK	0.618906	0.015441	-5.32491	3.11341	0.001849	0.07574	yes
chr11:89764273-89775193	LN-CAP-Treated	LN-CAP-SRC-Treated	OK	0.711488	0.017527	-5.34321	3.19857	0.001381	0.061578	yes
chr20:238376-241736	LN-CAP-Treated	LN-CAP-SRC-Treated	OK	13.875	0.340157	-5.35015	4.31453	1.6e-05	0.002085	yes
chr9:5334968-5339873	LN-CAP-Treated	LN-CAP-SRC-Treated	OK	81.8197	1.94119	-5.39744	4.47189	7.75e-06	0.001187	yes
chr19:53666551-53696619	LN-CAP-Treated	LN-CAP-SRC-Treated	OK	0.709068	0.016176	-5.45401	3.40356	0.000665	0.036383	yes
chr2:79740059-80875988	LN-CAP-Treated	LN-CAP-SRC-Treated	OK	0.397244	0.00844	-5.55667	3.01438	0.002575	0.095563	yes
chr19:2933215-2944969	LN-CAP-Treated	LN-CAP-SRC-Treated	OK	2.08387	0.042954	-5.60032	3.78316	0.000155	0.012174	yes
chr12:97858798-97927544	LN-CAP-Treated	LN-CAP-SRC-Treated	OK	1.32721	0.027131	-5.61232	3.25477	0.001135	0.053407	yes
chr19:12428303-12444534	LN-CAP-Treated	LN-CAP-SRC-Treated	OK	1.93908	0.039365	-5.62233	3.9137	9.09e-05	0.008041	yes
chr1:169481191-169555769	LN-CAP-Treated	LN-CAP-SRC-Treated	OK	3.05505	0.060643	-5.65471	4.50159	6.74e-06	0.001058	yes
chr11:89530822-89541743	LN-CAP-Treated	LN-CAP-SRC-Treated	OK	0.740625	0.014497	-5.67496	3.33453	0.000854	0.043813	yes
chr20:45523262-45817492	LN-CAP-Treated	LN-CAP-SRC-Treated	OK	0.692004	0.013387	-5.69183	3.20287	0.001361	0.060873	yes
chr10:5005453-5020158	LN-CAP-Treated	LN-CAP-SRC-Treated	OK	0.458611	0.008649	-5.72854	3.06944	0.002145	0.084165	yes
chr7:38299243-38313248	LN-CAP-Treated	LN-CAP-SRC-Treated	OK	20.1741	0.378165	-5.73735	4.27013	1.95e-05	0.002441	yes
chr19:56950692-56988770	LN-CAP-Treated	LN-CAP-SRC-Treated	OK	1.11366	0.020486	-5.76452	3.23739	0.001206	0.055886	yes
chr6:118228688-118638839	LN-CAP-Treated	LN-CAP-SRC-Treated	OK	0.234772	0.00429	-5.77408	3.16753	0.001537	0.066453	yes
chr15:99192760-99507759	LN-CAP-Treated	LN-CAP-SRC-Treated	OK	9.19054	0.167548	-5.7775	4.77492	1.8e-06	0.000366	yes
chr9:5450502-5470567	LN-CAP-Treated	LN-CAP-SRC-Treated	OK	15.6375	0.275458	-5.82704	4.69952	2.61e-06	0.000498	yes
chr4:101107026-101111655	LN-CAP-Treated	LN-CAP-SRC-Treated	OK	2.89011	0.050887	-5.8277	3.9496	7.83e-05	0.007176	yes
chrX:72432136-72434710	LN-CAP-Treated	LN-CAP-SRC-Treated	OK	10.3765	0.181712	-5.83552	4.59623	4.3e-06	0.000745	yes
chr4:175411327-175444044	LN-CAP-Treated	LN-CAP-SRC-Treated	OK	9.95378	0.168407	-5.88522	3.76717	0.000165	0.012751	yes
chr19:12242802-12251140	LN-CAP-Treated	LN-CAP-SRC-Treated	OK	1.5997	0.026801	-5.89936	3.87375	0.000107	0.009147	yes
chr9:75766780-75785307	LN-CAP-Treated	LN-CAP-SRC-Treated	OK	0.958803	0.015557	-5.94564	3.38525	0.000711	0.038379	yes
chr12:7966396-8025495	LN-CAP-Treated	LN-CAP-SRC-Treated	OK	0.545114	0.008596	-5.98669	3.31095	0.00093	0.046542	yes
chr8:24298508-24366275	LN-CAP-Treated	LN-CAP-SRC-Treated	OK	4.22795	0.064956	-6.02435	4.48192	7.4e-06	0.001138	yes
chr19:12075868-12091198	LN-CAP-Treated	LN-CAP-SRC-Treated	OK	0.981475	0.014855	-6.04597	3.84048	0.000123	0.010146	yes
chr11:4665155-4676716	LN-CAP-Treated	LN-CAP-SRC-Treated	OK	0.226804	0.003393	-6.06291	3.01456	0.002574	0.095523	yes
chr20:33134691-33148149	LN-CAP-Treated	LN-CAP-SRC-Treated	OK	2.62066	0.038825	-6.07682	3.35068	0.000806	0.04184	yes
chr19:12460184-12476475	LN-CAP-Treated	LN-CAP-SRC-Treated	OK	2.94922	0.043192	-6.09343	4.37552	1.21e-05	0.001681	yes
chr5:140514799-140517704	LN-CAP-Treated	LN-CAP-SRC-Treated	OK	6.95287	0.1014	-6.09948	4.57409	4.78e-06	0.000811	yes
chr19:37959981-37976242	LN-CAP-Treated	LN-CAP-SRC-Treated	OK	3.11609	0.044076	-6.14361	4.30847	1.64e-05	0.002132	yes
chr19:6729924-6737633	LN-CAP-Treated	LN-CAP-SRC-Treated	OK	3.39844	0.04684	-6.18098	3.78463	0.000154	0.01212	yes
chr13:61983818-61989655	LN-CAP-Treated	LN-CAP-SRC-Treated	OK	0.274783	0.00359	-6.25814	3.41119	0.000647	0.035651	yes
chrY:16168097-16168838	LN-CAP-Treated	LN-CAP-SRC-Treated	OK	35.9841	0.453797	-6.30917	4.30057	1.7e-05	0.002191	yes
chrY:16097651-16098392	LN-CAP-Treated	LN-CAP-SRC-Treated	OK	35.9841	0.453797	-6.30917	4.30057	1.7e-05	0.002191	yes
chrX:73952690-74145287	LN-CAP-Treated	LN-CAP-SRC-Treated	OK	0.573933	0.007036	-6.35008	4.23347	2.3e-05	0.002781	yes
chr3:164904507-164914469	LN-CAP-Treated	LN-CAP-SRC-Treated	OK	0.132278	0.001593	-6.37582	3.182	0.001463	0.064157	yes
chr12:120779132-120806958	LN-CAP-Treated	LN-CAP-SRC-Treated	OK	0.612533	0.007277	-6.39536	3.49945	0.000466	0.028016	yes
chr3:165490691-165555253	LN-CAP-Treated	LN-CAP-SRC-Treated	OK	3.63475	0.040178	-6.49931	4.40351	1.07e-05	0.00152	yes
chr3:85008132-86123579	LN-CAP-Treated	LN-CAP-SRC-Treated	OK	0.743233	0.008107	-6.51849	3.33277	0.00086	0.04405	yes
chr7:119913721-120390387	LN-CAP-Treated	LN-CAP-SRC-Treated	OK	0.42264	0.004531	-6.54335	3.7691	0.000164	0.012694	yes
chr9:117092068-117095536	LN-CAP-Treated	LN-CAP-SRC-Treated	OK	22.0705	0.212667	-6.69738	5.00465	5.6e-07	0.000146	yes
chr9:117085302-117088759	LN-CAP-Treated	LN-CAP-SRC-Treated	OK	30.3635	0.285721	-6.73159	5.1523	2.57e-07	7.75e-05	yes
chr9:80335190-80646219	LN-CAP-Treated	LN-CAP-SRC-Treated	OK	2.97665	0.027214	-6.77317	4.31781	1.58e-05	0.002063	yes
chr5:140579347-140582618	LN-CAP-Treated	LN-CAP-SRC-Treated	OK	0.468308	0.004218	-6.79471	3.52205	0.000428	0.02643	yes
chr19:37641000-37663615	LN-CAP-Treated	LN-CAP-SRC-Treated	OK	1.70802	0.014629	-6.86736	4.15371	3.27e-05	0.003643	yes
chr19:9577030-9609279	LN-CAP-Treated	LN-CAP-SRC-Treated	OK	1.05759	0.00835	-6.98482	4.22707	2.37e-05	0.002843	yes
chr16:1203240-1275254	LN-CAP-Treated	LN-CAP-SRC-Treated	OK	0.726883	0.00563	-7.01248	3.92077	8.83e-05	0.007858	yes
chr19:56989242-57006805	LN-CAP-Treated	LN-CAP-SRC-Treated	OK	17.5887	0.133834	-7.03806	3.66119	0.000251	0.017637	yes
chr10:82168241-82192753	LN-CAP-Treated	LN-CAP-SRC-Treated	OK	2.12392	0.015525	-7.09602	3.73335	0.000189	0.014181	yes
chr11:49580079-49831969	LN-CAP-Treated	LN-CAP-SRC-Treated	OK	0.548772	0.003671	-7.22405	3.64112	0.000271	0.018748	yes
chr13:70274724-70713885	LN-CAP-Treated	LN-CAP-SRC-Treated	OK	5.3459	0.032683	-7.35375	5.00742	5.52e-07	0.000144	yes
chr19:58595208-58629793	LN-CAP-Treated	LN-CAP-SRC-Treated	OK	4.86304	0.028069	-7.43675	3.47714	0.000507	0.02968	yes
chr19:57019211-57040269	LN-CAP-Treated	LN-CAP-SRC-Treated	OK	1.57229	0.008484	-7.53396	5.02344	5.08e-07	0.000134	yes
chrY:15016018-15032390	LN-CAP-Treated	LN-CAP-SRC-Treated	OK	20.4404	0.102912	-7.63387	5.44856	5.08e-08	2.15e-05	yes
chr19:57078889-57094262	LN-CAP-Treated	LN-CAP-SRC-Treated	OK	2.04242	0.009993	-7.67516	5.32273	1.02e-07	3.71e-05	yes
chr10:112836789-112840662	LN-CAP-Treated	LN-CAP-SRC-Treated	OK	0.736326	0.00347	-7.7294	3.92663	8.61e-05	0.007712	yes
chr11:89575164-89584136	LN-CAP-Treated	LN-CAP-SRC-Treated	OK	4.49035	0.019185	-7.87074	5.01277	5.37e-07	0.000141	yes
chr11:89726708-89735676	LN-CAP-Treated	LN-CAP-SRC-Treated	OK	4.54035	0.019169	-7.88788	5.02865	4.94e-07	0.000132	yes
chr19:37672480-37701451	LN-CAP-Treated	LN-CAP-SRC-Treated	OK	2.21441	0.009199	-7.91121	5.33261	9.68e-08	3.56e-05	yes
chr11:55029657-55038595	LN-CAP-Treated	LN-CAP-SRC-Treated	OK	4.71146	0.019495	-7.91693	4.86743	1.13e-06	0.000252	yes
chr19:12125531-12146525	LN-CAP-Treated	LN-CAP-SRC-Treated	OK	4.78691	0.018897	-7.9848	5.47747	4.31e-08	1.9e-05	yes
chr3:164696685-164796283	LN-CAP-Treated	LN-CAP-SRC-Treated	OK	0.339794	0.001292	-8.03913	4.10439	4.05e-05	0.004338	yes
chr19:12255708-12267529	LN-CAP-Treated	LN-CAP-SRC-Treated	OK	4.74124	0.017006	-8.12311	5.27586	1.32e-07	4.6e-05	yes
chr11:89657231-89666229	LN-CAP-Treated	LN-CAP-SRC-Treated	OK	23.6573	0.0829	-8.1567	6.11177	9.85e-10	9.52e-07	yes
chr11:89644578-89653576	LN-CAP-Treated	LN-CAP-SRC-Treated	OK	23.6573	0.0829	-8.1567	6.11177	9.85e-10	9.52e-07	yes
chr19:57285922-57352097	LN-CAP-Treated	LN-CAP-SRC-Treated	OK	4.36051	0.015246	-8.15989	3.11863	0.001817	0.074652	yes
chr4:166794409-167024993	LN-CAP-Treated	LN-CAP-SRC-Treated	OK	0.93592	0.003236	-8.17593	4.9175	8.77e-07	0.000206	yes
chr12:20522196-20833881	LN-CAP-Treated	LN-CAP-SRC-Treated	OK	1.72372	0.005505	-8.29065	5.08649	3.65e-07	0.000103	yes
chr19:22361902-22379753	LN-CAP-Treated	LN-CAP-SRC-Treated	OK	2.49592	0.007473	-8.38372	5.36604	8.05e-08	3.06e-05	yes
chr19:22148896-22193745	LN-CAP-Treated	LN-CAP-SRC-Treated	OK	1.76977	0.005069	-8.44774	5.89886	3.66e-09	2.59e-06	yes
chr19:57106663-57135544	LN-CAP-Treated	LN-CAP-SRC-Treated	OK	0.949906	0.002527	-8.55417	4.42239	9.76e-06	0.001413	yes
chr2:192814746-193059644	LN-CAP-Treated	LN-CAP-SRC-Treated	OK	26.7844	0.067761	-8.62672	6.45616	1.07e-10	1.66e-07	yes
chr8:24808468-24814131	LN-CAP-Treated	LN-CAP-SRC-Treated	OK	0.752838	0.001896	-8.63336	4.47598	7.61e-06	0.001166	yes
chr19:6739706-6751529	LN-CAP-Treated	LN-CAP-SRC-Treated	OK	4.96221	0.010858	-8.83605	5.67465	1.39e-08	7.71e-06	yes
chr19:12175545-12188626	LN-CAP-Treated	LN-CAP-SRC-Treated	OK	6.98439	0.012708	-9.10223	6.2193	4.99e-10	5.6e-07	yes
chr7:19155090-19157295	LN-CAP-Treated	LN-CAP-SRC-Treated	OK	4.66735	0.007713	-9.24109	4.85873	1.18e-06	0.000262	yes
chr16:79627744-79634622	LN-CAP-Treated	LN-CAP-SRC-Treated	OK	13.1853	0.019334	-9.41358	5.23208	1.68e-07	5.57e-05	yes
chr13:43597361-43683306	LN-CAP-Treated	LN-CAP-SRC-Treated	OK	3.20227	0.003679	-9.76554	5.17054	2.33e-07	7.2e-05	yes
chrX:90689596-90693583	LN-CAP-Treated	LN-CAP-SRC-Treated	OK	2.81269	0.003136	-9.80878	5.18644	2.14e-07	6.74e-05	yes
chrX:91034259-91878228	LN-CAP-Treated	LN-CAP-SRC-Treated	OK	1.68631	0.001437	-10.1966	4.76474	1.89e-06	0.000381	yes
chr19:57050316-57068170	LN-CAP-Treated	LN-CAP-SRC-Treated	OK	2.59341	0.001735	-10.5457	5.67739	1.37e-08	7.6e-06	yes
chr6:93949739-94129300	LN-CAP-Treated	LN-CAP-SRC-Treated	OK	2.31425	0.001247	-10.8584	5.87964	4.11e-09	2.83e-06	yes
chrY:14813159-14972768	LN-CAP-Treated	LN-CAP-SRC-Treated	OK	36.4403	0.012436	-11.5168	7.89642	2.89e-15	9e-11	yes
chrY:21729234-21752309	LN-CAP-Treated	LN-CAP-SRC-Treated	OK	29.4895	0.005585	-12.3663	5.37439	7.68e-08	2.97e-05	yes
chr6:160769424-160876014	LN-CAP-Treated	LN-CAP-SRC-Treated	OK	46.6958	0.007795	-12.5484	8.08511	6.66e-16	6.67e-11	yes
chrY:22737610-22755040	LN-CAP-Treated	LN-CAP-SRC-Treated	OK	36.6571	0.004591	-12.963	5.65229	1.58e-08	8.53e-06	yes
