# Supplementary material for: Src promotes castration-recurrent prostate cancer through androgen receptor-dependent canonical and non-canonical transcriptional signatures
Source: Oncotarget. 2016 Dec 31;8(6):10324–47. doi: 10.18632/oncotarget.14401 (PMC5354662; doi:10.18632/oncotarget.14401)
Supplement: Supplementary file 9 [file oncotarget-08-10324-s009.xlsx]

## Sheet: Sheet1
gene	locus	sample_1	sample_2	status	value_1	value_2	log2(fold_change)	test_stat	p_value	q_value	significant
CDR1	chrX:139865424-139866723	LN-CAP-Treated	LN-CAP-SRC	OK	0.031196	219.198	12.7786	-8.05207	8.88e-16	6.67e-11	yes
XIST	chrX:73012039-73072588	LN-CAP-Treated	LN-CAP-SRC	OK	0.004078	7.79913	10.9013	-5.74269	9.32e-09	5.62e-06	yes
SPG20	chr13:36875774-36944317	LN-CAP-Treated	LN-CAP-SRC	OK	0.006264	8.78243	10.4533	-5.85776	4.69e-09	3.13e-06	yes
C5orf42	chr5:37106329-37249530	LN-CAP-Treated	LN-CAP-SRC	OK	0.002337	2.76825	10.2099	-6.64929	2.95e-11	6.32e-08	yes
UNC13C	chr15:54305100-54920806	LN-CAP-Treated	LN-CAP-SRC	OK	0.002815	1.7927	9.3146	-5.99047	2.09e-09	1.69e-06	yes
ACSS1	chr20:24986872-25039616	LN-CAP-Treated	LN-CAP-SRC	OK	0.00208	1.2364	9.21524	-5.02149	5.13e-07	0.000136	yes
BCAT1	chr12:24962957-25102393	LN-CAP-Treated	LN-CAP-SRC	OK	0.012679	4.73766	8.54557	-4.57586	4.74e-06	0.000806	yes
CNTNAP4	chr16:76311175-76593135	LN-CAP-Treated	LN-CAP-SRC	OK	0.010507	3.17084	8.23733	-4.92048	8.63e-07	0.000204	yes
ICAM1	chr19:10381516-10397291	LN-CAP-Treated	LN-CAP-SRC	OK	0.007266	1.78228	7.93837	-4.93292	8.1e-07	0.000194	yes
RGS2	chr1:192778168-192781407	LN-CAP-Treated	LN-CAP-SRC	OK	0.007276	1.7515	7.91116	-4.17621	2.96e-05	0.003391	yes
CSRNP3	chr2:166326156-166545917	LN-CAP-Treated	LN-CAP-SRC	OK	0.00404	0.852278	7.72084	-4.32793	1.51e-05	0.00199	yes
KCNH8	chr3:19190016-19577135	LN-CAP-Treated	LN-CAP-SRC	OK	0.047057	9.27941	7.62347	-5.8731	4.28e-09	2.93e-06	yes
LOC442497	chr7:419390-422845	LN-CAP-Treated	LN-CAP-SRC	OK	0.002344	0.353353	7.23595	-3.7714	0.000162	0.012614	yes
ALDH1L1	chr3:125822407-125899485	LN-CAP-Treated	LN-CAP-SRC	OK	0.011923	1.74667	7.1947	-4.6908	2.72e-06	0.000516	yes
GSTA1	chr6:52656177-52668664	LN-CAP-Treated	LN-CAP-SRC	OK	0.113446	15.7517	7.11736	-5.23631	1.64e-07	5.48e-05	yes
SLC25A43	chrX:118533257-118588437	LN-CAP-Treated	LN-CAP-SRC	OK	0.008516	1.17216	7.10473	-4.06893	4.72e-05	0.004845	yes
PTPN20A,PTPN20B	chr10:46550122-46641003	LN-CAP-Treated	LN-CAP-SRC	OK	0.012552	1.68084	7.06514	-3.23433	0.001219	0.056384	yes
GSTA5	chr6:52696540-52710893	LN-CAP-Treated	LN-CAP-SRC	OK	0.003864	0.508043	7.03879	-3.18203	0.001462	0.064157	yes
RGL3	chr19:11504731-11530018	LN-CAP-Treated	LN-CAP-SRC	OK	0.015103	1.95398	7.01544	-3.76442	0.000167	0.012859	yes
C10orf81	chr10:115511212-115542192	LN-CAP-Treated	LN-CAP-SRC	OK	0.023024	2.64737	6.84531	-3.42026	0.000626	0.034728	yes
ACRBP	chr12:6747241-6756580	LN-CAP-Treated	LN-CAP-SRC	OK	0.00339	0.387983	6.83855	-3.54749	0.000389	0.024495	yes
ITPRIPL2	chr16:19125253-19132952	LN-CAP-Treated	LN-CAP-SRC	OK	0.006475	0.69626	6.74855	-3.41301	0.000643	0.035457	yes
PGR	chr11:100900354-101000544	LN-CAP-Treated	LN-CAP-SRC	OK	0.003562	0.347067	6.60646	-4.09172	4.28e-05	0.004505	yes
TOX3	chr16:52471917-52581714	LN-CAP-Treated	LN-CAP-SRC	OK	0.04276	3.93828	6.52516	-4.3036	1.68e-05	0.002173	yes
RIN2	chr20:19870209-19983100	LN-CAP-Treated	LN-CAP-SRC	OK	0.083009	6.88663	6.37438	-4.98764	6.11e-07	0.000156	yes
DENND2D	chr1:111729800-111743281	LN-CAP-Treated	LN-CAP-SRC	OK	0.017324	1.415	6.3519	-3.9131	9.11e-05	0.008049	yes
ADAMTSL3	chr15:84322837-84708593	LN-CAP-Treated	LN-CAP-SRC	OK	0.029815	2.36906	6.31216	-4.76852	1.86e-06	0.000376	yes
RND3	chr2:151324709-151344180	LN-CAP-Treated	LN-CAP-SRC	OK	0.019496	1.53668	6.30051	-3.96006	7.49e-05	0.00694	yes
CDH3	chr16:68678150-68732957	LN-CAP-Treated	LN-CAP-SRC	OK	0.043554	3.41179	6.29159	-4.72105	2.35e-06	0.000455	yes
LOC100132526	chr3:13974552-13978444	LN-CAP-Treated	LN-CAP-SRC	OK	0.007202	0.563153	6.28899	-3.85932	0.000114	0.00956	yes
GSTA2	chr6:52614884-52628361	LN-CAP-Treated	LN-CAP-SRC	OK	0.034783	2.67882	6.26709	-4.03702	5.41e-05	0.005369	yes
ALDH1L2	chr12:105413561-105478341	LN-CAP-Treated	LN-CAP-SRC	OK	0.054519	4.05514	6.21685	-4.45974	8.21e-06	0.001243	yes
ERC2	chr3:55542335-56502391	LN-CAP-Treated	LN-CAP-SRC	OK	0.031045	2.24369	6.17537	-4.34245	1.41e-05	0.001899	yes
PLD1	chr3:171318617-171528273	LN-CAP-Treated	LN-CAP-SRC	OK	0.011388	0.794439	6.12439	-3.49944	0.000466	0.028016	yes
KCNT1	chr9:138594030-138684993	LN-CAP-Treated	LN-CAP-SRC	OK	0.005543	0.375962	6.08369	-3.58775	0.000334	0.021825	yes
CD55	chr1:207494816-207534311	LN-CAP-Treated	LN-CAP-SRC	OK	0.037806	2.5318	6.06539	-3.53297	0.000411	0.02558	yes
GALC	chr14:88399357-88459907	LN-CAP-Treated	LN-CAP-SRC	OK	0.060328	4.02433	6.05978	-3.18998	0.001423	0.062913	yes
TEX15	chr8:30689059-30706533	LN-CAP-Treated	LN-CAP-SRC	OK	0.014434	0.949576	6.03977	-4.22893	2.35e-05	0.002826	yes
HOXB7	chr17:46684594-46688383	LN-CAP-Treated	LN-CAP-SRC	OK	0.017898	1.11346	5.95908	-3.49779	0.000469	0.028145	yes
ZNF311	chr6:28962593-28973037	LN-CAP-Treated	LN-CAP-SRC	OK	0.007555	0.468136	5.95327	-3.49168	0.00048	0.028583	yes
FAM71F1	chr7:128355442-128371797	LN-CAP-Treated	LN-CAP-SRC	OK	0.006497	0.392483	5.91668	-3.306	0.000946	0.047104	yes
VAV3	chr1:108113781-108507545	LN-CAP-Treated	LN-CAP-SRC	OK	0.010468	0.579343	5.79032	-3.25509	0.001134	0.053397	yes
GJB2	chr13:20761603-20767114	LN-CAP-Treated	LN-CAP-SRC	OK	0.03236	1.7588	5.76422	-3.76524	0.000166	0.01283	yes
CCDC85A	chr2:56411257-56613309	LN-CAP-Treated	LN-CAP-SRC	OK	0.223588	11.8326	5.72578	-4.61661	3.9e-06	0.00069	yes
VWA2	chr10:115999017-116049751	LN-CAP-Treated	LN-CAP-SRC	OK	0.01498	0.779222	5.7009	-3.50267	0.000461	0.02779	yes
ELF5	chr11:34500341-34535330	LN-CAP-Treated	LN-CAP-SRC	OK	0.097028	4.99944	5.68722	-3.44849	0.000564	0.032117	yes
TRDN	chr6:123537482-123957942	LN-CAP-Treated	LN-CAP-SRC	OK	0.006483	0.33312	5.68319	-3.416	0.000635	0.035146	yes
SLFN12	chr17:33738080-33759543	LN-CAP-Treated	LN-CAP-SRC	OK	0.008224	0.408021	5.63264	-3.13033	0.001746	0.07286	yes
ABCA12	chr2:215796265-216003151	LN-CAP-Treated	LN-CAP-SRC	OK	0.066509	3.16362	5.57188	-3.1357	0.001714	0.071937	yes
CSTA	chr3:122044010-122060815	LN-CAP-Treated	LN-CAP-SRC	OK	0.0614	2.81174	5.51708	-3.20336	0.001358	0.060791	yes
CTSC	chr11:88026759-88070941	LN-CAP-Treated	LN-CAP-SRC	OK	0.061934	2.72797	5.46095	-3.43139	0.0006	0.033725	yes
PRSS1	chr7:142457318-142460927	LN-CAP-Treated	LN-CAP-SRC	OK	0.100179	4.28097	5.41729	-3.61333	0.000302	0.020317	yes
ZNF90	chr19:20188802-20231977	LN-CAP-Treated	LN-CAP-SRC	OK	0.008242	0.345718	5.39045	-3.19884	0.00138	0.061531	yes
CERK	chr22:47080306-47134152	LN-CAP-Treated	LN-CAP-SRC	OK	0.098849	4.13029	5.38487	-4.10527	4.04e-05	0.004332	yes
PPARGC1A	chr4:23793643-23891700	LN-CAP-Treated	LN-CAP-SRC	OK	0.009325	0.38567	5.37013	-3.36013	0.000779	0.040837	yes
C22orf34	chr22:50013289-50051190	LN-CAP-Treated	LN-CAP-SRC	OK	0.019375	0.773286	5.31871	-3.26755	0.001085	0.051769	yes
CXCR7	chr2:237478379-237490994	LN-CAP-Treated	LN-CAP-SRC	OK	0.776629	29.4059	5.24273	-4.30602	1.66e-05	0.002152	yes
LAMC3	chr9:133884503-133968446	LN-CAP-Treated	LN-CAP-SRC	OK	0.011235	0.410191	5.19025	-3.39503	0.000686	0.03732	yes
TXLNB	chr6:139561198-139613208	LN-CAP-Treated	LN-CAP-SRC	OK	0.007917	0.287057	5.18031	-3.16038	0.001576	0.067547	yes
TNFRSF14	chr1:2487804-2495267	LN-CAP-Treated	LN-CAP-SRC	OK	0.014769	0.530993	5.16802	-2.99488	0.002745	0.09985	yes
DPP4	chr2:162848754-162931052	LN-CAP-Treated	LN-CAP-SRC	OK	0.050072	1.79579	5.16448	-3.6318	0.000281	0.019332	yes
KCTD12	chr13:77454303-77460540	LN-CAP-Treated	LN-CAP-SRC	OK	0.017609	0.628417	5.15731	-3.31359	0.000921	0.046239	yes
PTPRB	chr12:70910631-71031219	LN-CAP-Treated	LN-CAP-SRC	OK	0.03762	1.25632	5.06154	-3.54524	0.000392	0.02465	yes
ABCA1	chr9:107543283-107690527	LN-CAP-Treated	LN-CAP-SRC	OK	0.005858	0.192147	5.03568	-3.18656	0.00144	0.063549	yes
LRRN1	chr3:3841120-3889387	LN-CAP-Treated	LN-CAP-SRC	OK	0.548364	17.8984	5.02856	-4.13907	3.49e-05	0.003836	yes
ARHGEF38	chr4:106473776-106552837	LN-CAP-Treated	LN-CAP-SRC	OK	0.130966	4.25484	5.02184	-3.69045	0.000224	0.01612	yes
PAGE1	chrX:49452053-49460596	LN-CAP-Treated	LN-CAP-SRC	OK	1.73142	55.5867	5.00471	-4.14487	3.4e-05	0.00376	yes
LOC285577	chr5:3417265-3536208	LN-CAP-Treated	LN-CAP-SRC	OK	0.042847	1.36578	4.99439	-3.43868	0.000585	0.033102	yes
TM4SF1	chr3:149086804-149095568	LN-CAP-Treated	LN-CAP-SRC	OK	0.589944	17.8599	4.92	-3.86255	0.000112	0.009452	yes
GUCY1B3	chr4:156680125-156728783	LN-CAP-Treated	LN-CAP-SRC	OK	0.04975	1.46275	4.87784	-3.36895	0.000755	0.03989	yes
C13orf38,C13orf38-SOHLH2,SOHLH2	chr13:36742344-36871992	LN-CAP-Treated	LN-CAP-SRC	OK	0.596553	16.6638	4.80392	-3.26516	0.001094	0.052022	yes
DMGDH	chr5:78293428-78365449	LN-CAP-Treated	LN-CAP-SRC	OK	0.020044	0.555924	4.79367	-3.05532	0.002248	0.086961	yes
GRIN2C	chr17:72838167-72856007	LN-CAP-Treated	LN-CAP-SRC	OK	0.035697	0.97571	4.77258	-3.24062	0.001193	0.055403	yes
CCDC83	chr11:85566143-85631051	LN-CAP-Treated	LN-CAP-SRC	OK	0.061613	1.59371	4.693	-3.25496	0.001134	0.053397	yes
PIGR	chr1:207101866-207119811	LN-CAP-Treated	LN-CAP-SRC	OK	0.050497	1.17207	4.5367	-3.24761	0.001164	0.054352	yes
PION	chr7:76940067-77045717	LN-CAP-Treated	LN-CAP-SRC	OK	0.145203	3.18325	4.45436	-3.24955	0.001156	0.054101	yes
KCNK5	chr6:39156746-39197251	LN-CAP-Treated	LN-CAP-SRC	OK	0.066307	1.25026	4.23693	-3	0.0027	0.098759	yes
HMGCS2	chr1:120290618-120311555	LN-CAP-Treated	LN-CAP-SRC	OK	1.78883	30.4862	4.09106	-3.22466	0.001261	0.057853	yes
FRY	chr13:32605436-32870776	LN-CAP-Treated	LN-CAP-SRC	OK	0.516887	7.19694	3.79946	-3.47358	0.000514	0.029948	yes
RAP2B	chr3:152880028-152886263	LN-CAP-Treated	LN-CAP-SRC	OK	1.20733	16.4205	3.76561	-3.42957	0.000605	0.033872	yes
MMP16	chr8:89049459-89339717	LN-CAP-Treated	LN-CAP-SRC	OK	2.65931	33.3811	3.64991	-3.48137	0.000499	0.02933	yes
PSMD8	chr19:38865189-38874464	LN-CAP-Treated	LN-CAP-SRC	OK	76.6637	9.06976	-3.07941	3.02281	0.002504	0.093698	yes
MPHOSPH9	chr12:123640945-123706441	LN-CAP-Treated	LN-CAP-SRC	OK	44.8333	5.21325	-3.10431	3.00666	0.002641	0.097269	yes
LCP1	chr13:46700057-46756459	LN-CAP-Treated	LN-CAP-SRC	OK	48.788	5.5391	-3.1388	3.04719	0.00231	0.088617	yes
JAG1	chr20:10618331-10654694	LN-CAP-Treated	LN-CAP-SRC	OK	17.9434	2.03531	-3.14013	3.04128	0.002356	0.089838	yes
TBC1D4	chr13:75858808-76056250	LN-CAP-Treated	LN-CAP-SRC	OK	10.506	1.15744	-3.1822	2.99426	0.002751	0.099989	yes
ACAD8	chr11:134123433-134135746	LN-CAP-Treated	LN-CAP-SRC	OK	24.1325	2.61543	-3.20586	3.00811	0.002629	0.096984	yes
PAK1IP1	chr6:10695187-10709970	LN-CAP-Treated	LN-CAP-SRC	OK	78.0369	8.42924	-3.21068	3.11322	0.001851	0.075771	yes
PACS1	chr11:65837823-66012213	LN-CAP-Treated	LN-CAP-SRC	OK	13.363	1.37588	-3.27982	3.08833	0.002013	0.080398	yes
FADS2	chr11:61595712-61634825	LN-CAP-Treated	LN-CAP-SRC	OK	43.2388	4.43194	-3.28632	3.20153	0.001367	0.061073	yes
ELL2	chr5:95220801-95297775	LN-CAP-Treated	LN-CAP-SRC	OK	46.1664	4.602	-3.32651	3.16785	0.001536	0.066406	yes
MAP7D1	chr1:36621802-36646441	LN-CAP-Treated	LN-CAP-SRC	OK	25.7422	2.4763	-3.37788	3.23349	0.001223	0.056468	yes
ENDOD1	chr11:94822973-94865815	LN-CAP-Treated	LN-CAP-SRC	OK	121.779	10.9934	-3.46955	3.00773	0.002632	0.097088	yes
STK17B	chr2:196998306-197036336	LN-CAP-Treated	LN-CAP-SRC	OK	13.7958	1.20365	-3.51874	3.16636	0.001544	0.066594	yes
SMS	chrX:21958714-22012955	LN-CAP-Treated	LN-CAP-SRC	OK	248.037	21.0042	-3.5618	3.10212	0.001921	0.077755	yes
PRKCA	chr17:64298925-64806862	LN-CAP-Treated	LN-CAP-SRC	OK	4.15417	0.349898	-3.56955	3.08881	0.00201	0.080325	yes
MTMR9	chr8:11141999-11185654	LN-CAP-Treated	LN-CAP-SRC	OK	18.1295	1.50178	-3.59359	3.3515	0.000804	0.041757	yes
MBOAT2	chr2:8996700-9143876	LN-CAP-Treated	LN-CAP-SRC	OK	103.835	8.44165	-3.62063	3.38	0.000725	0.038821	yes
LONRF1	chr8:12579405-12612992	LN-CAP-Treated	LN-CAP-SRC	OK	23.1341	1.74019	-3.7327	3.191	0.001418	0.062774	yes
KRT8	chr12:53290970-53298868	LN-CAP-Treated	LN-CAP-SRC	OK	78.5594	5.78677	-3.76295	3.49203	0.000479	0.028554	yes
ZNF506	chr19:19903519-19932560	LN-CAP-Treated	LN-CAP-SRC	OK	9.02453	0.658453	-3.7767	3.05625	0.002241	0.086758	yes
LPAR3	chr1:85279085-85358896	LN-CAP-Treated	LN-CAP-SRC	OK	35.4779	2.55938	-3.79305	3.35538	0.000793	0.041375	yes
SMAD9	chr13:37418967-37494409	LN-CAP-Treated	LN-CAP-SRC	OK	6.91952	0.495612	-3.80339	3.09062	0.001997	0.079994	yes
WIPI1	chr17:66417421-66453653	LN-CAP-Treated	LN-CAP-SRC	OK	22.9151	1.61931	-3.82285	3.29451	0.000986	0.048447	yes
DHCR24	chr1:55315299-55352921	LN-CAP-Treated	LN-CAP-SRC	OK	104.539	7.0276	-3.89487	3.42371	0.000618	0.034416	yes
GADD45G	chr9:92219926-92221469	LN-CAP-Treated	LN-CAP-SRC	OK	17.4089	1.1655	-3.90081	3.02067	0.002522	0.094174	yes
CADPS2	chr7:121958477-122526813	LN-CAP-Treated	LN-CAP-SRC	OK	19.7271	1.31333	-3.90888	3.12685	0.001767	0.073372	yes
NKX3-1	chr8:23536205-23540450	LN-CAP-Treated	LN-CAP-SRC	OK	113.716	7.45649	-3.9308	3.56756	0.00036	0.023167	yes
CYP2U1	chr4:108852716-108874613	LN-CAP-Treated	LN-CAP-SRC	OK	30.809	1.97999	-3.95979	3.65939	0.000253	0.017728	yes
STK39	chr2:168810529-169104105	LN-CAP-Treated	LN-CAP-SRC	OK	78.866	4.83106	-4.02899	3.71431	0.000204	0.014977	yes
SEMA6A	chr5:115779250-115910551	LN-CAP-Treated	LN-CAP-SRC	OK	4.81808	0.294596	-4.03165	3.35211	0.000802	0.041709	yes
PTPRM	chr18:7567313-8406859	LN-CAP-Treated	LN-CAP-SRC	OK	14.8945	0.871641	-4.09491	3.37537	0.000737	0.039248	yes
SLITRK6	chr13:86366921-86373483	LN-CAP-Treated	LN-CAP-SRC	OK	3.43778	0.197865	-4.11889	3.14232	0.001676	0.070858	yes
RHOU	chr1:228870868-228882411	LN-CAP-Treated	LN-CAP-SRC	OK	55.5666	3.16528	-4.13381	3.80431	0.000142	0.011394	yes
ATAD2	chr8:124332090-124408705	LN-CAP-Treated	LN-CAP-SRC	OK	35.4781	2.01921	-4.13506	3.79171	0.00015	0.011861	yes
PCDHB2	chr5:140474236-140476964	LN-CAP-Treated	LN-CAP-SRC	OK	2.8768	0.154655	-4.21734	3.02407	0.002494	0.093415	yes
SLC41A1	chr1:205758220-205782161	LN-CAP-Treated	LN-CAP-SRC	OK	46.3248	2.39988	-4.27075	3.94532	7.97e-05	0.007268	yes
ATP10A	chr15:25923859-26108349	LN-CAP-Treated	LN-CAP-SRC	OK	2.03172	0.103481	-4.29526	3.26604	0.001091	0.051883	yes
ERRFI1	chr1:8071778-8086393	LN-CAP-Treated	LN-CAP-SRC	OK	68.9293	3.47281	-4.31094	3.93924	8.17e-05	0.007415	yes
ZNF558	chr19:8920381-8933565	LN-CAP-Treated	LN-CAP-SRC	OK	2.82828	0.141432	-4.32174	3.22399	0.001264	0.057935	yes
UNC5C	chr4:96083655-96470361	LN-CAP-Treated	LN-CAP-SRC	OK	0.821561	0.039866	-4.36513	3.19763	0.001386	0.061724	yes
LOC344595	chr3:106959538-107045811	LN-CAP-Treated	LN-CAP-SRC	OK	10.6574	0.507712	-4.3917	3.5076	0.000452	0.027412	yes
AHR	chr7:17338275-17385775	LN-CAP-Treated	LN-CAP-SRC	OK	1.11161	0.051472	-4.43271	3.12078	0.001804	0.074354	yes
HERC3	chr4:89513646-89629686	LN-CAP-Treated	LN-CAP-SRC	OK	27.9571	1.28778	-4.44026	3.96942	7.2e-05	0.00674	yes
FLJ46111	chr11:9115909-9117737	LN-CAP-Treated	LN-CAP-SRC	OK	1.06276	0.04884	-4.44361	3.01376	0.00258	0.09567	yes
HOMER2	chr15:83517735-83621473	LN-CAP-Treated	LN-CAP-SRC	OK	58.4075	2.65164	-4.4612	3.34353	0.000827	0.042736	yes
COL12A1	chr6:75794041-75915623	LN-CAP-Treated	LN-CAP-SRC	OK	2.23285	0.101151	-4.46431	3.64849	0.000264	0.018342	yes
FOXD4	chr9:116233-118417	LN-CAP-Treated	LN-CAP-SRC	OK	9.86786	0.433913	-4.50726	3.47126	0.000518	0.03017	yes
ZIK1	chr19:58095627-58103758	LN-CAP-Treated	LN-CAP-SRC	OK	1.66189	0.071719	-4.53433	3.11676	0.001829	0.075073	yes
ZNF677	chr19:53738637-53758111	LN-CAP-Treated	LN-CAP-SRC	OK	2.21837	0.090499	-4.61545	3.33983	0.000838	0.043194	yes
SLC15A2	chr3:121613170-121663034	LN-CAP-Treated	LN-CAP-SRC	OK	4.29255	0.173019	-4.63283	3.41732	0.000632	0.035003	yes
FAM105A	chr5:14581890-14616287	LN-CAP-Treated	LN-CAP-SRC	OK	34.8865	1.38858	-4.65099	4.15303	3.28e-05	0.003652	yes
ZFY	chrY:2803111-2850547	LN-CAP-Treated	LN-CAP-SRC	OK	4.45239	0.168902	-4.72032	3.18403	0.001452	0.063883	yes
SLC4A4	chr4:72053002-72437804	LN-CAP-Treated	LN-CAP-SRC	OK	32.2745	1.20247	-4.74632	3.56901	0.000358	0.023078	yes
SNAR-A1	chr19:48421685-48421807	LN-CAP-Treated	LN-CAP-SRC	OK	586.531	20.332	-4.85038	3.15987	0.001578	0.067615	yes
SNAR-A2	chr19:48437437-48437559	LN-CAP-Treated	LN-CAP-SRC	OK	586.531	20.332	-4.85038	3.15987	0.001578	0.067615	yes
SNAR-A14	chr19:48427035-48427156	LN-CAP-Treated	LN-CAP-SRC	OK	601.554	20.7586	-4.85691	3.16144	0.00157	0.067392	yes
SNAR-A14	chr19:50595745-50595866	LN-CAP-Treated	LN-CAP-SRC	OK	601.554	20.7586	-4.85691	3.16144	0.00157	0.067392	yes
SNAR-A14	chr19:50601082-50601203	LN-CAP-Treated	LN-CAP-SRC	OK	601.554	20.7586	-4.85691	3.16144	0.00157	0.067392	yes
SNAR-A3	chr19:50604147-50604268	LN-CAP-Treated	LN-CAP-SRC	OK	601.554	20.7586	-4.85691	3.16144	0.00157	0.067392	yes
SNAR-A3	chr19:50607211-50607332	LN-CAP-Treated	LN-CAP-SRC	OK	601.554	20.7586	-4.85691	3.16144	0.00157	0.067392	yes
SNAR-A3	chr19:50610270-50610391	LN-CAP-Treated	LN-CAP-SRC	OK	601.554	20.7586	-4.85691	3.16144	0.00157	0.067392	yes
SNAR-A3	chr19:50615624-50615745	LN-CAP-Treated	LN-CAP-SRC	OK	601.554	20.7586	-4.85691	3.16144	0.00157	0.067392	yes
SNAR-A3	chr19:50620976-50621097	LN-CAP-Treated	LN-CAP-SRC	OK	601.554	20.7586	-4.85691	3.16144	0.00157	0.067392	yes
SNAR-A3	chr19:50626330-50626451	LN-CAP-Treated	LN-CAP-SRC	OK	601.554	20.7586	-4.85691	3.16144	0.00157	0.067392	yes
SNAR-A14	chr19:50631658-50631779	LN-CAP-Treated	LN-CAP-SRC	OK	601.554	20.7586	-4.85691	3.16144	0.00157	0.067392	yes
CRISPLD2	chr16:84853586-84943116	LN-CAP-Treated	LN-CAP-SRC	OK	1.24164	0.041833	-4.89146	3.45807	0.000544	0.03125	yes
GHR	chr5:42424025-42721926	LN-CAP-Treated	LN-CAP-SRC	OK	8.84975	0.291599	-4.92358	4.021	5.8e-05	0.005676	yes
NAP1L2	chrX:72432136-72434710	LN-CAP-Treated	LN-CAP-SRC	OK	10.3765	0.308505	-5.07188	4.076	4.58e-05	0.004724	yes
CLIP4	chr2:29338307-29406679	LN-CAP-Treated	LN-CAP-SRC	OK	1.66548	0.049488	-5.07273	3.46968	0.000521	0.030306	yes
PGCP	chr8:97657498-98155722	LN-CAP-Treated	LN-CAP-SRC	OK	1.46522	0.043406	-5.07708	3.41893	0.000629	0.034854	yes
ZNF136	chr19:12273871-12300064	LN-CAP-Treated	LN-CAP-SRC	OK	2.04655	0.060404	-5.08241	3.59125	0.000329	0.021582	yes
ELOVL7	chr5:60047615-60140101	LN-CAP-Treated	LN-CAP-SRC	OK	48.9832	1.44176	-5.08638	3.81711	0.000135	0.010936	yes
SPOCK1	chr5:136310986-136835018	LN-CAP-Treated	LN-CAP-SRC	OK	1.66428	0.048296	-5.10685	3.5622	0.000368	0.02353	yes
MSI1	chr12:120779132-120806958	LN-CAP-Treated	LN-CAP-SRC	OK	0.612533	0.017682	-5.11446	3.07253	0.002123	0.083585	yes
ZNF91	chr19:23540497-23578269	LN-CAP-Treated	LN-CAP-SRC	OK	20.6127	0.583896	-5.14168	4.42116	9.82e-06	0.001419	yes
PCDH20	chr13:61983818-61989655	LN-CAP-Treated	LN-CAP-SRC	OK	0.274783	0.007778	-5.14267	3.0112	0.002602	0.096284	yes
TRIM49L2	chr11:89764273-89775193	LN-CAP-Treated	LN-CAP-SRC	OK	0.711488	0.019626	-5.18002	3.12759	0.001762	0.073255	yes
CD274	chr9:5450502-5470567	LN-CAP-Treated	LN-CAP-SRC	OK	15.6375	0.429798	-5.18521	4.26355	2.01e-05	0.002498	yes
RLN1	chr9:5334968-5339873	LN-CAP-Treated	LN-CAP-SRC	OK	81.8197	2.24731	-5.18618	4.3391	1.43e-05	0.001914	yes
ZNF555	chr19:2841432-2860472	LN-CAP-Treated	LN-CAP-SRC	OK	0.905026	0.024661	-5.19766	3.19063	0.00142	0.062832	yes
ZNF737	chr19:20720797-20748626	LN-CAP-Treated	LN-CAP-SRC	OK	5.73135	0.155714	-5.2019	4.23878	2.25e-05	0.002731	yes
ADRA2A	chr10:112836789-112840662	LN-CAP-Treated	LN-CAP-SRC	OK	0.736326	0.019898	-5.20965	3.16332	0.00156	0.067175	yes
BMPR1B	chr4:95679127-96079601	LN-CAP-Treated	LN-CAP-SRC	OK	17.5234	0.441051	-5.31219	4.42732	9.54e-06	0.001387	yes
ANK1	chr8:41510743-41754280	LN-CAP-Treated	LN-CAP-SRC	OK	0.713716	0.017758	-5.32879	3.17663	0.00149	0.064913	yes
SGK1	chr6:134490383-134639196	LN-CAP-Treated	LN-CAP-SRC	OK	7.84168	0.191779	-5.35365	3.69911	0.000216	0.015684	yes
EAF2	chr3:121554033-121605373	LN-CAP-Treated	LN-CAP-SRC	OK	52.2962	1.27589	-5.35714	4.3714	1.23e-05	0.001706	yes
ZNF20	chr19:12242802-12251140	LN-CAP-Treated	LN-CAP-SRC	OK	1.5997	0.038231	-5.38692	3.60215	0.000316	0.020937	yes
ZNF665	chr19:53666551-53696619	LN-CAP-Treated	LN-CAP-SRC	OK	0.709068	0.016497	-5.42565	3.37211	0.000746	0.039574	yes
ZNF793	chr19:37997840-38034239	LN-CAP-Treated	LN-CAP-SRC	OK	1.481	0.033595	-5.4622	4.00153	6.29e-05	0.006053	yes
CACNA1H	chr16:1203240-1275254	LN-CAP-Treated	LN-CAP-SRC	OK	0.726883	0.016464	-5.46436	3.41045	0.000649	0.035721	yes
C16orf54	chr16:29753785-29757340	LN-CAP-Treated	LN-CAP-SRC	OK	0.260494	0.005525	-5.55919	3.08663	0.002024	0.080701	yes
ZNF563	chr19:12428303-12444534	LN-CAP-Treated	LN-CAP-SRC	OK	1.93908	0.041093	-5.56033	3.87645	0.000106	0.009078	yes
ZNF556	chr19:2867332-2878501	LN-CAP-Treated	LN-CAP-SRC	OK	0.618906	0.012979	-5.57548	3.21552	0.001302	0.059095	yes
THSD7A	chr7:11410061-11871824	LN-CAP-Treated	LN-CAP-SRC	OK	0.452621	0.009244	-5.61365	3.80132	0.000144	0.011504	yes
SLC38A4	chr12:47158543-47219780	LN-CAP-Treated	LN-CAP-SRC	OK	4.57239	0.090321	-5.66174	3.84556	0.00012	0.009986	yes
KCND2	chr7:119913721-120390387	LN-CAP-Treated	LN-CAP-SRC	OK	0.42264	0.008214	-5.68516	3.43591	0.000591	0.033326	yes
PCDP1	chr2:120302024-120414237	LN-CAP-Treated	LN-CAP-SRC	OK	0.488936	0.009418	-5.69813	3.29536	0.000983	0.048392	yes
TMCC3	chr12:94960899-95044324	LN-CAP-Treated	LN-CAP-SRC	OK	2.44	0.045587	-5.74212	4.2577	2.07e-05	0.002552	yes
ZNF256	chr19:58452200-58459077	LN-CAP-Treated	LN-CAP-SRC	OK	1.74614	0.032409	-5.75163	3.86291	0.000112	0.009441	yes
LOC100128252	chr19:56989242-57006805	LN-CAP-Treated	LN-CAP-SRC	OK	17.5887	0.32367	-5.76398	3.50062	0.000464	0.027929	yes
NDRG1	chr8:134249413-134309547	LN-CAP-Treated	LN-CAP-SRC	OK	101.977	1.87003	-5.76904	3.91578	9.01e-05	0.007994	yes
ZNF77	chr19:2933215-2944969	LN-CAP-Treated	LN-CAP-SRC	OK	2.08387	0.038056	-5.775	3.87517	0.000107	0.009112	yes
GPR158	chr10:25447000-25891157	LN-CAP-Treated	LN-CAP-SRC	OK	17.1232	0.309358	-5.79053	4.58841	4.47e-06	0.000769	yes
GEMC1	chr3:190570525-190580465	LN-CAP-Treated	LN-CAP-SRC	OK	0.506709	0.009098	-5.79941	3.35078	0.000806	0.041836	yes
ZNF585A	chr19:37641000-37663615	LN-CAP-Treated	LN-CAP-SRC	OK	1.70802	0.03035	-5.81449	3.63618	0.000277	0.01903	yes
CYP1A1	chr15:75011882-75017877	LN-CAP-Treated	LN-CAP-SRC	OK	1.50829	0.025832	-5.86763	3.93503	8.32e-05	0.007504	yes
PCDHB5	chr5:140514799-140517704	LN-CAP-Treated	LN-CAP-SRC	OK	6.95287	0.119035	-5.86815	4.44611	8.74e-06	0.001301	yes
TBX15	chr1:119425665-119532179	LN-CAP-Treated	LN-CAP-SRC	OK	3.44505	0.058336	-5.88399	4.40584	1.05e-05	0.001506	yes
NPPC	chr2:232790134-232790959	LN-CAP-Treated	LN-CAP-SRC	OK	13.3362	0.213807	-5.96289	3.74727	0.000179	0.013593	yes
ANXA1	chr9:75766780-75785307	LN-CAP-Treated	LN-CAP-SRC	OK	0.958803	0.013891	-6.10906	3.42724	0.00061	0.034092	yes
LOC650226	chr7:56491396-56516068	LN-CAP-Treated	LN-CAP-SRC	OK	1.11934	0.01547	-6.177	3.61402	0.000301	0.020287	yes
ZNF667	chr19:56950692-56988770	LN-CAP-Treated	LN-CAP-SRC	OK	1.11366	0.015256	-6.18979	3.46165	0.000537	0.030971	yes
ZNF383	chr19:37717365-37734574	LN-CAP-Treated	LN-CAP-SRC	OK	1.11145	0.015117	-6.20014	3.4866	0.000489	0.028925	yes
ZNF442	chr19:12460184-12476475	LN-CAP-Treated	LN-CAP-SRC	OK	2.94922	0.038882	-6.2451	4.45468	8.4e-06	0.001264	yes
CTNNA2	chr2:79740059-80875988	LN-CAP-Treated	LN-CAP-SRC	OK	0.397244	0.005107	-6.28151	3.4395	0.000583	0.033019	yes
COX7B2	chr4:46736846-46911252	LN-CAP-Treated	LN-CAP-SRC	OK	2.82919	0.036136	-6.29081	3.36304	0.000771	0.040544	yes
GPR108	chr19:6729924-6737633	LN-CAP-Treated	LN-CAP-SRC	OK	3.39844	0.043294	-6.29457	3.83178	0.000127	0.010443	yes
NCAPD3	chr11:134022336-134094426	LN-CAP-Treated	LN-CAP-SRC	OK	94.2472	1.12233	-6.39188	4.96243	6.96e-07	0.000172	yes
MAP1LC3A	chr20:33134691-33148149	LN-CAP-Treated	LN-CAP-SRC	OK	2.62066	0.029878	-6.45473	3.60666	0.00031	0.02068	yes
PTN	chr7:136912091-137028546	LN-CAP-Treated	LN-CAP-SRC	OK	0.243067	0.00273	-6.47612	3.16902	0.00153	0.066163	yes
PNLIPRP3	chr10:118187423-118237468	LN-CAP-Treated	LN-CAP-SRC	OK	0.363373	0.003875	-6.5512	3.20852	0.001334	0.060044	yes
ROBO1	chr3:78646387-79817059	LN-CAP-Treated	LN-CAP-SRC	OK	0.714688	0.007484	-6.57731	3.71931	0.0002	0.014752	yes
ZNF570	chr19:37959981-37976242	LN-CAP-Treated	LN-CAP-SRC	OK	3.11609	0.030627	-6.6688	4.57757	4.7e-06	0.000802	yes
CARTPT	chr5:71014989-71016875	LN-CAP-Treated	LN-CAP-SRC	OK	0.769933	0.007443	-6.6927	3.28111	0.001034	0.05012	yes
DEFB132	chr20:238376-241736	LN-CAP-Treated	LN-CAP-SRC	OK	13.875	0.133368	-6.70094	5.22076	1.78e-07	5.82e-05	yes
ZSCAN18	chr19:58595208-58629793	LN-CAP-Treated	LN-CAP-SRC	OK	4.86304	0.046646	-6.70396	3.58038	0.000343	0.022301	yes
TRIM53	chr11:89726708-89735676	LN-CAP-Treated	LN-CAP-SRC	OK	4.54035	0.04341	-6.70865	4.57162	4.84e-06	0.000818	yes
SPON2	chr4:1160720-1202750	LN-CAP-Treated	LN-CAP-SRC	OK	157.729	1.4562	-6.7591	3.68915	0.000225	0.016179	yes
TLL1	chr4:166794409-167024993	LN-CAP-Treated	LN-CAP-SRC	OK	0.93592	0.008634	-6.76023	4.43232	9.32e-06	0.001363	yes
TRIM53	chr11:89575164-89584136	LN-CAP-Treated	LN-CAP-SRC	OK	4.49035	0.039995	-6.81088	4.60903	4.05e-06	0.000711	yes
VCY	chrY:16168097-16168838	LN-CAP-Treated	LN-CAP-SRC	OK	35.9841	0.318704	-6.819	4.58652	4.51e-06	0.000774	yes
VCY	chrY:16097651-16098392	LN-CAP-Treated	LN-CAP-SRC	OK	35.9841	0.318704	-6.819	4.58652	4.51e-06	0.000774	yes
KIAA2022	chrX:73952690-74145287	LN-CAP-Treated	LN-CAP-SRC	OK	0.573933	0.005037	-6.8323	4.43021	9.41e-06	0.001373	yes
ZNF585B	chr19:37672480-37701451	LN-CAP-Treated	LN-CAP-SRC	OK	2.21441	0.018648	-6.8918	4.87935	1.06e-06	0.00024	yes
EYA2	chr20:45523262-45817492	LN-CAP-Treated	LN-CAP-SRC	OK	0.692004	0.005688	-6.92682	3.72263	0.000197	0.014612	yes
EPHA7	chr6:93949739-94129300	LN-CAP-Treated	LN-CAP-SRC	OK	2.31425	0.018181	-6.99197	4.96713	6.79e-07	0.000168	yes
ID3	chr1:23884408-23886322	LN-CAP-Treated	LN-CAP-SRC	OK	4.27384	0.03355	-6.99306	4.35316	1.34e-05	0.001823	yes
PDE3A	chr12:20522196-20833881	LN-CAP-Treated	LN-CAP-SRC	OK	1.72372	0.012245	-7.13719	4.70677	2.52e-06	0.000483	yes
CADM2	chr3:85008132-86123579	LN-CAP-Treated	LN-CAP-SRC	OK	0.743233	0.005037	-7.20518	3.8084	0.00014	0.011243	yes
ZNF471	chr19:57019211-57040269	LN-CAP-Treated	LN-CAP-SRC	OK	1.57229	0.010375	-7.24364	4.90868	9.17e-07	0.000213	yes
ZNF625	chr19:12255708-12267529	LN-CAP-Treated	LN-CAP-SRC	OK	4.74124	0.030722	-7.26987	4.9651	6.87e-07	0.00017	yes
F5	chr1:169481191-169555769	LN-CAP-Treated	LN-CAP-SRC	OK	3.05505	0.019534	-7.28908	5.53965	3.03e-08	1.43e-05	yes
SLC45A3	chr1:205626980-205649630	LN-CAP-Treated	LN-CAP-SRC	OK	108.922	0.677716	-7.32839	5.71723	1.08e-08	6.3e-06	yes
ZNF71	chr19:57106663-57135544	LN-CAP-Treated	LN-CAP-SRC	OK	0.949906	0.005832	-7.3477	4.23273	2.31e-05	0.002787	yes
NEFL	chr8:24808468-24814131	LN-CAP-Treated	LN-CAP-SRC	OK	0.752838	0.00452	-7.37979	4.26619	1.99e-05	0.002479	yes
LOC440040	chr11:49580079-49831969	LN-CAP-Treated	LN-CAP-SRC	OK	0.548772	0.003181	-7.43065	3.67163	0.000241	0.017048	yes
ZNF208	chr19:22148896-22193745	LN-CAP-Treated	LN-CAP-SRC	OK	1.76977	0.010245	-7.43252	5.41215	6.23e-08	2.51e-05	yes
TRIM48	chr11:55029657-55038595	LN-CAP-Treated	LN-CAP-SRC	OK	4.71146	0.025498	-7.52967	4.73986	2.14e-06	0.000421	yes
KCNJ3	chr2:155555092-155713014	LN-CAP-Treated	LN-CAP-SRC	OK	0.448234	0.002412	-7.53802	3.72948	0.000192	0.014329	yes
CHRNA2	chr8:27317277-27336813	LN-CAP-Treated	LN-CAP-SRC	OK	6.34509	0.034031	-7.54265	5.67147	1.42e-08	7.83e-06	yes
GNAQ	chr9:80335190-80646219	LN-CAP-Treated	LN-CAP-SRC	OK	2.97665	0.015936	-7.54527	4.56874	4.91e-06	0.000825	yes
ZNF676	chr19:22361902-22379753	LN-CAP-Treated	LN-CAP-SRC	OK	2.49592	0.013147	-7.56874	5.05427	4.32e-07	0.000119	yes
DDX3Y	chrY:15016018-15032390	LN-CAP-Treated	LN-CAP-SRC	OK	20.4404	0.10712	-7.57606	5.39468	6.86e-08	2.73e-05	yes
C10orf58	chr10:82168241-82192753	LN-CAP-Treated	LN-CAP-SRC	OK	2.12392	0.01113	-7.57616	3.92258	8.76e-05	0.007809	yes
IGF1R	chr15:99192760-99507759	LN-CAP-Treated	LN-CAP-SRC	OK	9.19054	0.041425	-7.79351	6.06063	1.36e-09	1.2e-06	yes
AKAP12	chr6:151561133-151679694	LN-CAP-Treated	LN-CAP-SRC	OK	1.49669	0.006492	-7.84893	5.06749	4.03e-07	0.000112	yes
ZC4H2	chrX:64136249-64254593	LN-CAP-Treated	LN-CAP-SRC	OK	2.11039	0.009134	-7.85206	4.1484	3.35e-05	0.003712	yes
ZFP28	chr19:57050316-57068170	LN-CAP-Treated	LN-CAP-SRC	OK	2.59341	0.010659	-7.92664	5.24072	1.6e-07	5.38e-05	yes
KLHL1	chr13:70274724-70713885	LN-CAP-Treated	LN-CAP-SRC	OK	5.3459	0.021522	-7.9565	5.36086	8.28e-08	3.12e-05	yes
ZNF560	chr19:9577030-9609279	LN-CAP-Treated	LN-CAP-SRC	OK	1.05759	0.003772	-8.1314	4.50637	6.59e-06	0.001039	yes
MYBPC1	chr12:101988746-102079658	LN-CAP-Treated	LN-CAP-SRC	OK	2.35555	0.008192	-8.16771	4.65047	3.31e-06	0.000607	yes
SLC2A3	chr12:8071823-8088892	LN-CAP-Treated	LN-CAP-SRC	OK	3.42562	0.011322	-8.24108	5.37442	7.68e-08	2.97e-05	yes
TARP	chr7:38299243-38313248	LN-CAP-Treated	LN-CAP-SRC	OK	20.1741	0.060255	-8.38722	5.51021	3.58e-08	1.65e-05	yes
ZNF470	chr19:57078889-57094262	LN-CAP-Treated	LN-CAP-SRC	OK	2.04242	0.006008	-8.40908	5.55584	2.76e-08	1.33e-05	yes
PEG3,ZIM2	chr19:57285922-57352097	LN-CAP-Treated	LN-CAP-SRC	OK	4.36051	0.012542	-8.4416	3.01398	0.002578	0.095644	yes
SLC2A14	chr12:7966396-8025495	LN-CAP-Treated	LN-CAP-SRC	OK	0.545114	0.001495	-8.51027	3.2923	0.000994	0.048739	yes
RMST	chr12:97858798-97927544	LN-CAP-Treated	LN-CAP-SRC	OK	1.32721	0.003617	-8.51937	3.92477	8.68e-05	0.007756	yes
ADAM7	chr8:24298508-24366275	LN-CAP-Treated	LN-CAP-SRC	OK	4.22795	0.010473	-8.65717	5.69707	1.22e-08	6.95e-06	yes
HPGD	chr4:175411327-175444044	LN-CAP-Treated	LN-CAP-SRC	OK	9.95378	0.024178	-8.68538	4.73914	2.15e-06	0.000422	yes
STEAP4	chr7:87905743-87936209	LN-CAP-Treated	LN-CAP-SRC	OK	41.2591	0.093683	-8.78272	6.64358	3.06e-11	6.44e-08	yes
ZNF433	chr19:12125531-12146525	LN-CAP-Treated	LN-CAP-SRC	OK	4.78691	0.010679	-8.80819	5.70351	1.17e-08	6.72e-06	yes
ID1	chr20:30193091-30194313	LN-CAP-Treated	LN-CAP-SRC	OK	24.5851	0.052902	-8.86026	5.42686	5.74e-08	2.39e-05	yes
CCDC141	chr2:179694483-179914786	LN-CAP-Treated	LN-CAP-SRC	OK	6.58483	0.014145	-8.86272	6.55732	5.48e-11	9.79e-08	yes
DNAJC15	chr13:43597361-43683306	LN-CAP-Treated	LN-CAP-SRC	OK	3.20227	0.006622	-8.91772	5.05236	4.36e-07	0.00012	yes
PABPC5	chrX:90689596-90693583	LN-CAP-Treated	LN-CAP-SRC	OK	2.81269	0.005608	-8.97033	5.07433	3.89e-07	0.000109	yes
PCDH11X	chrX:91034259-91878228	LN-CAP-Treated	LN-CAP-SRC	OK	1.68631	0.003014	-9.12791	4.34599	1.39e-05	0.001873	yes
ORM1	chr9:117085302-117088759	LN-CAP-Treated	LN-CAP-SRC	OK	30.3635	0.048932	-9.27735	6.36105	2e-10	2.76e-07	yes
TRIM49L1	chr11:89657231-89666229	LN-CAP-Treated	LN-CAP-SRC	OK	23.6573	0.032875	-9.49106	6.69868	2.1e-11	5.04e-08	yes
TRIM49L1	chr11:89644578-89653576	LN-CAP-Treated	LN-CAP-SRC	OK	23.6573	0.032875	-9.49106	6.69868	2.1e-11	5.04e-08	yes
MAF	chr16:79627744-79634622	LN-CAP-Treated	LN-CAP-SRC	OK	13.1853	0.015413	-9.74061	5.19523	2.04e-07	6.5e-05	yes
ZNF844	chr19:12175545-12188626	LN-CAP-Treated	LN-CAP-SRC	OK	6.98439	0.008163	-9.74074	6.31916	2.63e-10	3.35e-07	yes
CBLN2	chr18:70203914-70211723	LN-CAP-Treated	LN-CAP-SRC	OK	4.90679	0.005526	-9.79434	5.64702	1.63e-08	8.69e-06	yes
TMEFF2	chr2:192814746-193059644	LN-CAP-Treated	LN-CAP-SRC	OK	26.7844	0.022197	-10.2368	7.08051	1.44e-12	7.19e-09	yes
SNAI2	chr8:49830238-49833988	LN-CAP-Treated	LN-CAP-SRC	OK	9.06319	0.007128	-10.3124	6.02229	1.72e-09	1.43e-06	yes
USP9Y	chrY:14813159-14972768	LN-CAP-Treated	LN-CAP-SRC	OK	36.4403	0.021658	-10.7164	7.50902	5.95e-14	6.09e-10	yes
ORM2	chr9:117092068-117095536	LN-CAP-Treated	LN-CAP-SRC	OK	22.0705	0.009876	-11.1259	6.29761	3.02e-10	3.8e-07	yes
TRIP10	chr19:6739706-6751529	LN-CAP-Treated	LN-CAP-SRC	OK	4.96221	0.002106	-11.2025	5.93624	2.92e-09	2.17e-06	yes
CYorf15A	chrY:21729234-21752309	LN-CAP-Treated	LN-CAP-SRC	OK	29.4895	0.009718	-11.5672	6.17433	6.64e-10	6.93e-07	yes
ETV1	chr7:13930855-14031050	LN-CAP-Treated	LN-CAP-SRC	OK	31.1674	0.00944	-11.689	6.50102	7.98e-11	1.32e-07	yes
CYorf15B	chrY:21758441-21767698	LN-CAP-Treated	LN-CAP-SRC	OK	10.9395	0.003285	-11.7016	6.25161	4.06e-10	4.84e-07	yes
SLC22A3	chr6:160769424-160876014	LN-CAP-Treated	LN-CAP-SRC	OK	46.6958	0.011424	-11.9971	7.99158	1.33e-15	6.67e-11	yes
EIF1AY	chrY:22737610-22755040	LN-CAP-Treated	LN-CAP-SRC	OK	36.6571	0.008478	-12.078	6.47905	9.23e-11	1.46e-07	yes
