# Supplementary material for: Src promotes castration-recurrent prostate cancer through androgen receptor-dependent canonical and non-canonical transcriptional signatures
Source: Oncotarget. 2016 Dec 31;8(6):10324–47. doi: 10.18632/oncotarget.14401 (PMC5354662; doi:10.18632/oncotarget.14401)
Supplement: Supplementary file 11 [file oncotarget-08-10324-s011.xlsx]

## Sheet: Sheet1
test_id	gene_id	gene	locus	sample_1	sample_2	status	value_1	value_2	log2(fold_change)	test_stat	p_value	q_value	significant
XLOC_022382	XLOC_022382	PLP1	chrX:103031438-103047547	V-CAP-Control	V-CAP-Treated	OK	0.002724	8.55645	11.6169	-3.55249	0.000382	0.024128	yes
XLOC_021413	XLOC_021413	ORM1	chr9:117085302-117088759	V-CAP-Control	V-CAP-Treated	OK	0.00344	4.04466	10.1992	-4.06402	4.82e-05	0.004923	yes
XLOC_020124	XLOC_020124	STEAP4	chr7:87905743-87936209	V-CAP-Control	V-CAP-Treated	OK	0.172873	78.1445	8.82029	-6.51186	7.42e-11	1.24e-07	yes
XLOC_021414	XLOC_021414	ORM2	chr9:117092068-117095536	V-CAP-Control	V-CAP-Treated	OK	0.041814	12.4326	8.21594	-5.38401	7.28e-08	2.84e-05	yes
XLOC_001198	XLOC_001198	SLC2A5	chr1:9097004-9148510	V-CAP-Control	V-CAP-Treated	OK	0.009184	1.75949	7.58183	-3.15089	0.001628	0.069175	yes
XLOC_007120	XLOC_007120	PLA2G4E	chr15:42275951-42302445	V-CAP-Control	V-CAP-Treated	OK	0.001694	0.229619	7.08267	-3.4887	0.000485	0.028778	yes
XLOC_004419	XLOC_004419	NCAPD3	chr11:134022336-134094426	V-CAP-Control	V-CAP-Treated	OK	1.75501	190.242	6.76021	-4.64938	3.33e-06	0.00061	yes
XLOC_016839	XLOC_016839	STARD4	chr5:110834021-110848157	V-CAP-Control	V-CAP-Treated	OK	0.074559	4.00098	5.74583	-3.9873	6.68e-05	0.006354	yes
XLOC_020227	XLOC_020227	SLC26A3	chr7:107405911-107443678	V-CAP-Control	V-CAP-Treated	OK	0.021741	1.01713	5.54797	-3.38131	0.000721	0.03871	yes
XLOC_001674	XLOC_001674	TBX15	chr1:119425665-119532179	V-CAP-Control	V-CAP-Treated	OK	0.027296	1.26774	5.53743	-3.77629	0.000159	0.012419	yes
XLOC_015615	XLOC_015615	SNORA24	chr4:119199916-119200978	V-CAP-Control	V-CAP-Treated	OK	1175.09	47211.2	5.32829	-3.49231	0.000479	0.028541	yes
XLOC_000702	XLOC_000702	NPR1	chr1:153651163-153666468	V-CAP-Control	V-CAP-Treated	OK	0.022734	0.756067	5.05557	-3.33701	0.000847	0.043513	yes
XLOC_010108	XLOC_010108	CYP4F12	chr19:15783885-15807984	V-CAP-Control	V-CAP-Treated	OK	0.024439	0.811702	5.05369	-3.05737	0.002233	0.086589	yes
XLOC_015122	XLOC_015122	C3orf25	chr3:129120163-129147494	V-CAP-Control	V-CAP-Treated	OK	0.017889	0.542977	4.92375	-3.07659	0.002094	0.082723	yes
XLOC_012601	XLOC_012601	CCDC141	chr2:179694483-179914786	V-CAP-Control	V-CAP-Treated	OK	0.143976	3.93634	4.77295	-3.88767	0.000101	0.008746	yes
XLOC_007876	XLOC_007876	TMEM8A	chr16:420775-431950	V-CAP-Control	V-CAP-Treated	OK	0.322055	8.25372	4.67967	-3.80291	0.000143	0.011455	yes
XLOC_013768	XLOC_013768	NEFH	chr22:29876180-29887277	V-CAP-Control	V-CAP-Treated	OK	0.355374	9.05751	4.6717	-4.1051	4.04e-05	0.004333	yes
XLOC_014507	XLOC_014507	EAF2	chr3:121554033-121605373	V-CAP-Control	V-CAP-Treated	OK	0.500003	12.477	4.64119	-3.52035	0.000431	0.02654	yes
XLOC_014508	XLOC_014508	SLC15A2	chr3:121613170-121663034	V-CAP-Control	V-CAP-Treated	OK	0.309037	6.93837	4.48874	-3.68518	0.000229	0.016372	yes
XLOC_009433	XLOC_009433	WIPI1	chr17:66417421-66453653	V-CAP-Control	V-CAP-Treated	OK	0.204937	4.50927	4.45964	-3.00277	0.002675	0.09805	yes
XLOC_013617	XLOC_013617	TMPRSS2	chr21:42836477-42880085	V-CAP-Control	V-CAP-Treated	OK	4.84326	95.5024	4.30149	-3.44976	0.000561	0.03202	yes
XLOC_008757	XLOC_008757	SNORD104	chr17:62223437-62223517	V-CAP-Control	V-CAP-Treated	OK	1631.32	30496.8	4.22455	-3.28294	0.001027	0.049948	yes
XLOC_014727	XLOC_014727	HES1	chr3:193853933-193856396	V-CAP-Control	V-CAP-Treated	OK	0.487843	8.4264	4.11043	-3.05024	0.002287	0.087977	yes
XLOC_001507	XLOC_001507	DHCR24	chr1:55315299-55352921	V-CAP-Control	V-CAP-Treated	OK	3.14362	53.1914	4.08069	-3.77722	0.000159	0.01239	yes
XLOC_021859	XLOC_021859	KLF4	chr9:110247132-110252047	V-CAP-Control	V-CAP-Treated	OK	0.277131	4.51824	4.02712	-3.04822	0.002302	0.088434	yes
XLOC_006661	XLOC_006661	SNORD116-8	chr15:25315577-25315674	V-CAP-Control	V-CAP-Treated	OK	961.762	15055.1	3.96843	-3.09496	0.001968	0.079184	yes
XLOC_002064	XLOC_002064	SLC45A3	chr1:205626980-205649630	V-CAP-Control	V-CAP-Treated	OK	11.0056	167.701	3.92958	-3.47606	0.000509	0.029765	yes
XLOC_009677	XLOC_009677	LIPG	chr18:47088426-47119278	V-CAP-Control	V-CAP-Treated	OK	0.206143	3.08614	3.90408	-3.01038	0.002609	0.0964	yes
XLOC_000142	XLOC_000142	NBL1	chr1:19969725-19984945	V-CAP-Control	V-CAP-Treated	OK	0.874871	13.032	3.89685	-3.18119	0.001467	0.064288	yes
XLOC_019920	XLOC_019920	THSD7A	chr7:11410061-11871824	V-CAP-Control	V-CAP-Treated	OK	0.122028	1.76027	3.85051	-3.11109	0.001864	0.076078	yes
XLOC_018126	XLOC_018126	IL20RA	chr6:137321107-137366298	V-CAP-Control	V-CAP-Treated	OK	0.542877	7.80782	3.84622	-3.14146	0.001681	0.070973	yes
XLOC_016510	XLOC_016510	SLC26A2	chr5:149340299-149366963	V-CAP-Control	V-CAP-Treated	OK	2.42005	33.3577	3.78491	-3.5094	0.000449	0.027333	yes
XLOC_019929	XLOC_019929	AGR2	chr7:16832263-16844738	V-CAP-Control	V-CAP-Treated	OK	17.0917	220.392	3.6887	-3.4314	0.0006	0.033725	yes
XLOC_021576	XLOC_021576	TUBB2C	chr9:140135710-140142222	V-CAP-Control	V-CAP-Treated	OK	4.15939	50.4491	3.60039	-3.06535	0.002174	0.084928	yes
XLOC_019362	XLOC_019362	SDK1	chr7:3341079-4308631	V-CAP-Control	V-CAP-Treated	OK	0.210083	2.48167	3.56228	-3.00705	0.002638	0.097183	yes
XLOC_016899	XLOC_016899	SPOCK1	chr5:136310986-136835018	V-CAP-Control	V-CAP-Treated	OK	3.11338	36.2634	3.54196	-3.37188	0.000747	0.039599	yes
XLOC_016023	XLOC_016023	SEC24D	chr4:119643977-119757326	V-CAP-Control	V-CAP-Treated	OK	0.730973	8.22347	3.49186	-3.04652	0.002315	0.088738	yes
XLOC_009698	XLOC_009698	SEC11C	chr18:56807124-56826063	V-CAP-Control	V-CAP-Treated	OK	11.6068	128.564	3.46945	-3.30784	0.00094	0.046937	yes
XLOC_017859	XLOC_017859	SPDEF	chr6:34505579-34524091	V-CAP-Control	V-CAP-Treated	OK	9.61296	100.38	3.38435	-3.35285	0.0008	0.041659	yes
XLOC_011298	XLOC_011298	KLK4	chr19:51409607-51413994	V-CAP-Control	V-CAP-Treated	OK	6.22921	54.3316	3.12467	-3.10666	0.001892	0.07686	yes
XLOC_003737	XLOC_003737	VPS26B	chr11:134094560-134117686	V-CAP-Control	V-CAP-Treated	OK	4.20471	35.2163	3.06616	-3.01014	0.002611	0.096416	yes
XLOC_020686	XLOC_020686	TRIB1	chr8:126442562-126450644	V-CAP-Control	V-CAP-Treated	OK	105.672	7.93346	-3.7355	3.46691	0.000526	0.03052	yes
XLOC_017147	XLOC_017147	SLC17A4	chr6:25754926-25781403	V-CAP-Control	V-CAP-Treated	OK	8.13573	0.56182	-3.85609	3.20135	0.001368	0.061073	yes
XLOC_003577	XLOC_003577	NAALAD2	chr11:89867817-89925779	V-CAP-Control	V-CAP-Treated	OK	38.4633	2.28909	-4.07064	3.75846	0.000171	0.013098	yes
XLOC_003570	XLOC_003570	FOLH1B	chr11:89392464-89431886	V-CAP-Control	V-CAP-Treated	OK	14.0811	0.793609	-4.14919	3.41464	0.000639	0.03528	yes
XLOC_015194	XLOC_015194	GPR149	chr3:154055460-154147504	V-CAP-Control	V-CAP-Treated	OK	3.37274	0.184481	-4.19237	3.04393	0.002335	0.089309	yes
XLOC_020033	XLOC_020033	IGFBP3	chr7:45951843-45960871	V-CAP-Control	V-CAP-Treated	OK	25.7324	1.12752	-4.51236	3.70392	0.000212	0.015454	yes
XLOC_022121	XLOC_022121	BMX	chrX:15518899-15574652	V-CAP-Control	V-CAP-Treated	OK	5.33653	0.217952	-4.61382	3.14337	0.00167	0.070645	yes
XLOC_005353	XLOC_005353	PPFIA2	chr12:81653355-82153109	V-CAP-Control	V-CAP-Treated	OK	15.1133	0.588998	-4.68142	4.08422	4.42e-05	0.004599	yes
XLOC_004307	XLOC_004307	ARHGAP20	chr11:110447765-110583451	V-CAP-Control	V-CAP-Treated	OK	1.17381	0.042089	-4.80162	3.47652	0.000508	0.02973	yes
XLOC_001612	XLOC_001612	VAV3	chr1:108113781-108507545	V-CAP-Control	V-CAP-Treated	OK	3.21164	0.102089	-4.97541	3.4371	0.000588	0.033248	yes
XLOC_020378	XLOC_020378	SHH	chr7:155595557-155604967	V-CAP-Control	V-CAP-Treated	OK	3.65319	0.043199	-6.40201	3.91947	8.87e-05	0.007891	yes
XLOC_007806	XLOC_007806	CLEC3A	chr16:78056442-78065998	V-CAP-Control	V-CAP-Treated	OK	1.76328	0.01165	-7.24177	4.08567	4.39e-05	0.004579	yes
XLOC_020245	XLOC_020245	WNT2	chr7:116916685-116963343	V-CAP-Control	V-CAP-Treated	OK	3.92301	0.010318	-8.57071	4.57831	4.69e-06	0.0008	yes
XLOC_020668	XLOC_020668	NOV	chr8:120428551-120436678	V-CAP-Control	V-CAP-Treated	OK	5.29521	0.013169	-8.65138	5.79051	7.02e-09	4.39e-06	yes
