# Supplementary material for: Src promotes castration-recurrent prostate cancer through androgen receptor-dependent canonical and non-canonical transcriptional signatures
Source: Oncotarget. 2016 Dec 31;8(6):10324–47. doi: 10.18632/oncotarget.14401 (PMC5354662; doi:10.18632/oncotarget.14401)
Supplement: Supplementary file 12 [file oncotarget-08-10324-s012.xlsx]

## Sheet: Sheet1
Genes common to LNCaP vs LNCaPSrc & C4-2 vs C4-2/DHT	Genes common to LNCaPDHT vs LNCaPSrc & C4-2 vs C4-2/DHT
DSC2	BMPR1B
GUCY1A2	CYP2U1
SNORA24	DHCR24
SNORD104	ELL2
SNORD1C	ENDOD1
TTC29	ERRFI1
ADAM7	FADS2
ARHGEF38	FAM105A
DPP4	GUCY1B3
ELF5	HOMER2
ID3	HPGD
JAG1	LCP1
PAGE1	LONRF1
PRSS1	LPAR3
RIN2	MAF
SLC45A3	MAP7D1
TM4SF1	MBOAT2
	MYBPC1
	NDRG1
	NKX3-1
	NPPC
	PAK1IP1
	PNLIPRP3
	PSMD8
	PTPRM
	RHOU
	RND3
	SGK1
	SNAI2
	STK17B
	STK39
	TBC1D4
	WIPI1
	ADAM7
	ARHGEF38
	DPP4
	ELF5
	ID3
	JAG1
	PAGE1
	PRSS1
	RIN2
	SLC45A3
	TM4SF1
