# Supplementary material for: Src promotes castration-recurrent prostate cancer through androgen receptor-dependent canonical and non-canonical transcriptional signatures
Source: Oncotarget. 2016 Dec 31;8(6):10324–47. doi: 10.18632/oncotarget.14401 (PMC5354662; doi:10.18632/oncotarget.14401)
Supplement: Supplementary file 13 [file oncotarget-08-10324-s013.xlsx]

## Sheet: Sheet1
Genes common to LNCaP vs LNCaPSrc & LNCaP vs C4-2	Genes common to LNCaP DHTvs LNCaPSrc & LNCaP vs C4-2	Genes comon to LNcaPSrc & C4-2
ADAM7	ADAM7	ADAM7
ADAMTSL3	ADAMTSL3	ADAMTSL3
ADRA2A	ADRA2A	ADRA2A
AHR	AHR	AHR
ALDH1L1	ALDH1L1	ALDH1L1
ALDH1L2	ALDH1L2	ALDH1L2
ARHGEF38	ARHGEF38	ARHGEF38
BCAT1	BCAT1	BCAT1
C10orf58	C10orf58	C10orf58
C5orf42	C5orf42	C5orf42
CACNA1H	CACNA1H	CACNA1H
CARTPT	CARTPT	CARTPT
CBLN2	CBLN2	CBLN2
CCDC85A	CCDC85A	CCDC85A
CD274	CD274	CD274
CD55	CD55	CD55
CDH3	CDH3	CDH3
CDR1	CDR1	CDR1
CLIP4	CLIP4	CLIP4
CNTNAP4	CNTNAP4	CNTNAP4
COX7B2	COX7B2	COX7B2
CSRNP3	CSRNP3	CSRNP3
CYP1A1	CYP1A1	CYP1A1
CYorf15A	CYorf15A	CYorf15A
CYorf15B	CYorf15B	CYorf15B
DDX3Y	DDX3Y	DDX3Y
DEFB132	DEFB132	DEFB132
DNAJC15	DNAJC15	DNAJC15
DPP4	DPP4	DPP4
EIF1AY	EIF1AY	EIF1AY
ELF5	ELF5	ELF5
EPHA7	EPHA7	EPHA7
ETV1	ETV1	ETV1
EYA2	EYA2	EYA2
GALC	GALC	GALC
GEMC1	GEMC1	GEMC1
GHR	GHR	GHR
GJB2	GJB2	GJB2
GNAQ	GNAQ	GNAQ
GPR108	GPR108	GPR108
GPR158	GPR158	GPR158
GSTA1	GSTA1	GSTA1
ICAM1	ICAM1	ICAM1
ID1	ID1	ID1
ID3	ID3	ID3
ITPRIPL2	ITPRIPL2	ITPRIPL2
JAG1	JAG1	JAG1
KCNH8	KCNH8	KCNH8
KCNJ3	KCNJ3	KCNJ3
KIAA2022	KIAA2022	KIAA2022
KLHL1	KLHL1	KLHL1
LOC100128252	LOC100128252	LOC100128252
MAP1LC3A	MAP1LC3A	MAP1LC3A
NAP1L2	NAP1L2	NAP1L2
NEFL	NEFL	NEFL
PABPC5	PABPC5	PABPC5
PAGE1	PAGE1	PAGE1
PCDH11X	PCDH11X	PCDH11X
PCDHB2	PCDHB2	PCDHB2
PCDHB5	PCDHB5	PCDHB5
PGCP	PGCP	PGCP
PRSS1	PRSS1	PRSS1
ROBO1	ROBO1	ROBO1
SEMA6A	SEMA6A	SEMA6A
SLC22A3	SLC22A3	SLC22A3
SLC25A43	SLC25A43	SLC25A43
SLC45A3	SLC45A3	SLC45A3
SLC4A4	SLC4A4	SLC4A4
SLFN12	SLFN12	SLFN12
SPG20	SPG20	SPG20
SPON2	SPON2	SPON2
TLL1	TLL1	TLL1
TM4SF1	TM4SF1	TM4SF1
TMEFF2	TMEFF2	TMEFF2
TOX3	TOX3	TOX3
TRIP10	TRIP10	TRIP10
TXLNB	TXLNB	TXLNB
USP9Y	USP9Y	USP9Y
VCY	VCY	VCY
ZC4H2	ZC4H2	ZC4H2
ZFP28	ZFP28	ZFP28
ZFY	ZFY	ZFY
ZIK1	ZIK1	ZIK1
ZNF20	ZNF20	ZNF20
ZNF208	ZNF208	ZNF208
ZNF256	ZNF256	ZNF256
ZNF383	ZNF383	ZNF383
ZNF433	ZNF433	ZNF433
ZNF442	ZNF442	ZNF442
ZNF470	ZNF470	ZNF470
ZNF558	ZNF558	ZNF558
ZNF560	ZNF560	ZNF560
ZNF563	ZNF563	ZNF563
ZNF570	ZNF570	ZNF570
ZNF585A	ZNF585A	ZNF585A
ZNF585B	ZNF585B	ZNF585B
ZNF625	ZNF625	ZNF625
ZNF667	ZNF667	ZNF667
ZNF676	ZNF676	ZNF676
ZNF71	ZNF71	ZNF71
ZNF737	ZNF737	ZNF737
ZNF77	ZNF77	ZNF77
ZNF844	ZNF844	ZNF844
ZNF90	ZNF90	ZNF90
ZNF91	ZNF91	ZNF91
ZSCAN18	ZSCAN18	ZSCAN18
ABP1	ABCA12
ANKRD30A	ACAD8
BCHE	ACRBP
C11orf92	AKAP12
C5	ANK1
C5orf38	ANXA1
CAMK2N1	ATAD2
CD177	ATP10A
CD74	BMPR1B
CNBD1	C22orf34
DDIT4L	CADPS2
DIO3	CCDC83
DPY19L2P2	CHRNA2
DSC2	COL12A1
EFNB3	CRISPLD2
FAM186A	CSTA
FAM198B	CTNNA2
FAM20C	CTSC
FBXL7	CXCR7
GCG	CYP2U1
GRIK1	DHCR24
HIST1H2BG	EAF2
HOXA13	ELL2
ICAM5	ELOVL7
KCNG1	ENDOD1
LAMB2	ERRFI1
LHX6	F5
LOC348021	FADS2
LONRF3	FAM105A
MAGEA1	FAM71F1
MIMT1	FLJ46111
MLANA	FOXD4
NAP1L3	GADD45G
NCRNA00221	GRIN2C
NOV	GSTA2
NUP93	GUCY1B3
OPRK1	HERC3
OR51E1	HOMER2
PAK1	IGF1R
PCDHB11	KRT8
PLEK2	LAMC3
PRAC	LCP1
PRKG2	LOC344595
PRPH	LOC440040
S100A10	LONRF1
SERPINH1	LPAR3
SI	LRRN1
SLC4A10	MAF
SLITRK3	MAP7D1
SMOC2	MBOAT2
SNORA24	MMP16
SNORD104	MPHOSPH9
STAC	MSI1
STOM	MTMR9
SYT4	MYBPC1
TMC1	NCAPD3
TMEM121	NKX3-1
TMEM144	ORM1
TMPRSS6	ORM2
TPTE	PACS1
TRIM47	PAK1IP1
TTC29	PDE3A
TUBB4	PIGR
ZBBX	PLD1
ZNF491	PPARGC1A
ZNF619	PSMD8
ZNF709	PTN
ZNF736	PTPRB
	PTPRM
	RHOU
	RLN1
	RMST
	RND3
	SLC2A14
	SLC2A3
	SLC38A4
	SLC41A1
	SMAD9
	SMS
	SNAR-A1
	SNAR-A14
	SNAR-A2
	SNAR-A3
	SPOCK1
	TBC1D4
	THSD7A
	TNFRSF14
	TRIM49L1
	VAV3
	ZNF311
	ZNF506
